# Supplementary material for: Insights into the multi-chromosomal mitochondrial genome structure of the xero-halophytic plant Haloxylon Ammodendron (C.A.Mey.) Bunge ex Fenzl
Source: BMC Genomics. 2024 Jan 29;25:123. doi: 10.1186/s12864-024-10026-6 (PMC10823707; doi:10.1186/s12864-024-10026-6)
Supplement: Supplementary file 1 — Supplementary Material 1: Supplementary Table 1. Haloxylon ammodendron sequence reads archive information of short and long reads data. Supplementary Table 2. Using long-reads to validate potential recombinant DNA sequences based on BLASTn. Supplementary Table 3. The percentage of different genome configurations identified by long-reads in the Haloxylon ammodendron mitogenome. Supplementary Table 4. Results of sequence similarity analysis between chloroplast and mitochondrial genomes of Haloxylon ammondendron. Supplementary Table 5. Alignment of nuclear and mitochondrial genomes of Haloxylon ammodendron. Supplementary Table 6. Microsatellite repeats detected on Haloxylon ammodendron mitogenome. Supplementary Table 7. Tandem repeats results identified in Haloxylon ammodendron mitogenome. Supplementary Table 8. Dispersed repeats results detected in Haloxylon ammodendron mitogenome. Supplementary Table 9. RNA editing sites and conversion type within Haloxylon ammodendron mitochondrial genome. Supplementary Table 10. Relative synonymous codon usage of various amino acids in the Haloxylon ammodendron mitochondrial genome. Supplementary Table 11. List of species employed in the phylogenetic tree construction. Supplementary Table 12. Collinearity analysis results within the selected Caryophyllales species [file 12864_2024_10026_MOESM1_ESM.xlsx]

## Sheet: TableS1
Table S1. Haloxylon ammodendron sequence reads archive information of short and long reads data
Sequencing type	NCBI SRA IDs	Sequence length (Gbp)
Illumina short-reads	SRR17127859	49.4G
PacBio HiFi long-reads	SRR17129371	22.6G

## Sheet: TableS2
Table S2. Using long-reads to validate potential recombinant DNA sequences based on BLASTn.
Path	Reads_ID	Identity (%)	Alignment (bp)	Mismatch	Gap	Reads_start	Reads_end	Reference_start	Reference_end	E-value	Score
HRS1_p1-1	SRR17129371.lite.1.1382825	100	8992	0	0	1	8992	9270	279	0	16606
HRS1_p1-1	SRR17129371.lite.1.980769	100	8992	0	0	1	8992	180	9171	0	16606
HRS1_p1-1	SRR17129371.lite.1.972336	100	8992	0	0	1	8992	10363	1372	0	16606
HRS1_p1-1	SRR17129371.lite.1.892482	100	8992	0	0	1	8992	2648	11639	0	16606
HRS1_p1-1	SRR17129371.lite.1.364604	100	8992	0	0	1	8992	9674	683	0	16606
HRS1_p1-1	SRR17129371.lite.1.115613	100	8992	0	0	1	8992	3228	12219	0	16606
HRS1_p1-1	SRR17129371.lite.1.111727	100	8992	0	0	1	8992	630	9621	0	16606
HRS1_p1-1	SRR17129371.lite.1.52403	100	8992	0	0	1	8992	2416	11407	0	16606
HRS1_p1-1	SRR17129371.lite.1.46179	100	8992	0	0	1	8992	11702	2711	0	16606
HRS1_p1-1	SRR17129371.lite.1.1080787	99.989	8993	0	1	1	8992	322	9314	0	16600
HRS1_p1-1	SRR17129371.lite.1.791321	99.989	8993	0	1	1	8992	12553	3561	0	16600
HRS1_p1-1	SRR17129371.lite.1.17621	99.989	8993	0	1	1	8992	5667	14659	0	16600
HRS1_p1-1	SRR17129371.lite.1.883282	99.989	8992	0	1	1	8992	9606	616	0	16598
HRS1_p1-1	SRR17129371.lite.1.740130	99.989	8992	0	1	1	8992	1823	10813	0	16598
HRS1_p1-1	SRR17129371.lite.1.519876	99.989	8992	0	1	1	8992	3922	12912	0	16598
HRS1_p1-1	SRR17129371.lite.1.475094	99.989	8992	0	1	1	8992	3267	12257	0	16598
HRS1_p1-1	SRR17129371.lite.1.411659	99.989	8992	0	1	1	8992	6417	15407	0	16598
HRS1_p1-1	SRR17129371.lite.1.409669	99.989	8992	0	1	1	8992	11690	2700	0	16598
HRS1_p1-1	SRR17129371.lite.1.285670	99.989	8992	0	1	1	8992	6726	15716	0	16598
HRS1_p1-1	SRR17129371.lite.1.72343	99.989	8992	0	1	1	8992	9171	181	0	16598
HRS1_p1-1	SRR17129371.lite.1.443522	99.978	8994	0	2	1	8992	10200	1207	0	16596
HRS1_p1-1	SRR17129371.lite.1.1185463	99.978	8993	0	2	1	8992	9775	784	0	16595
HRS1_p1-1	SRR17129371.lite.1.875150	99.978	8993	0	2	1	8992	11478	2487	0	16595
HRS1_p1-1	SRR17129371.lite.1.486478	99.978	8993	1	1	1	8992	3373	12365	0	16595
HRS1_p1-1	SRR17129371.lite.1.1306053	99.978	8992	0	2	1	8992	11634	2645	0	16593
HRS1_p1-1	SRR17129371.lite.1.622088	99.978	8992	0	2	1	8992	9307	318	0	16593
HRS1_p1-1	SRR17129371.lite.1.477786	99.978	8992	0	2	1	8992	15645	6656	0	16593
HRS1_p1-1	SRR17129371.lite.1.237690	99.978	8992	0	2	1	8992	1426	10415	0	16593
HRS1_p1-1	SRR17129371.lite.1.149669	99.978	8992	0	2	1	8992	9071	82	0	16593
HRS1_p1-1	SRR17129371.lite.1.922661	99.967	8994	0	3	1	8992	3642	12634	0	16589
HRS1_p1-1	SRR17129371.lite.1.1122948	99.967	8993	0	3	1	8992	11586	2596	0	16587
HRS1_p1-1	SRR17129371.lite.1.283225	99.967	8993	0	3	1	8992	10991	2001	0	16587
HRS1_p1-1	SRR17129371.lite.1.24137	99.967	8993	0	3	1	8992	4991	13981	0	16587
HRS1_p1-1	SRR17129371.lite.1.1410164	99.967	8992	0	3	1	8992	10173	1185	0	16585
HRS1_p1-1	SRR17129371.lite.1.652411	99.967	8992	0	3	1	8992	9389	401	0	16585
HRS1_p1-1	SRR17129371.lite.1.1134081	99.956	8994	0	4	1	8992	3234	12225	0	16584
HRS1_p1-1	SRR17129371.lite.1.1399998	99.956	8993	0	4	1	8992	13045	4056	0	16582
HRS1_p1-1	SRR17129371.lite.1.1398912	99.956	8993	0	4	1	8992	9489	500	0	16582
HRS1_p1-1	SRR17129371.lite.1.672933	99.956	8993	0	4	1	8992	11185	2196	0	16582
HRS1_p1-1	SRR17129371.lite.1.282139	99.956	8992	0	4	1	8992	2412	11399	0	16580
HRS1_p1-1	SRR17129371.lite.1.222156	99.944	8995	0	5	1	8992	7135	16127	0	16578
HRS1_p1-1	SRR17129371.lite.1.1219167	99.944	8994	0	5	1	8992	4555	13545	0	16576
HRS1_p1-1	SRR17129371.lite.1.407430	99.944	8994	0	4	1	8992	11872	2882	0	16576
HRS1_p1-1	SRR17129371.lite.1.1268292	99.944	8993	0	5	1	8992	12698	3710	0	16574
HRS1_p1-1	SRR17129371.lite.1.392617	99.944	8993	0	5	1	8992	19765	10777	0	16574
HRS1_p1-1	SRR17129371.lite.1.897641	99.944	8992	0	5	1	8992	8151	17137	0	16572
HRS1_p1-1	SRR17129371.lite.1.362056	99.944	8992	0	5	1	8992	983	9969	0	16572
HRS1_p1-1	SRR17129371.lite.1.984563	99.922	8995	2	5	1	8992	11642	20634	0	16567
HRS1_p1-1	SRR17129371.lite.1.1253415	99.922	8994	0	7	1	8992	18139	9151	0	16563
HRS1_p1-1	SRR17129371.lite.1.1300217	99.922	8993	0	7	1	8992	19545	10559	0	16561
HRS1_p1-1	SRR17129371.lite.1.1026360	99.911	8996	0	8	1	8992	3692	12683	0	16561
HRS1_p1-1	SRR17129371.lite.1.677589	99.922	8993	0	7	1	8992	7065	16051	0	16561
HRS1_p1-1	SRR17129371.lite.1.641503	99.9	9000	0	7	1	8992	4517	13515	0	16561
HRS1_p1-1	SRR17129371.lite.1.221651	99.911	8995	0	8	1	8992	19012	10023	0	16560
HRS1_p1-1	SRR17129371.lite.1.182485	99.922	8992	0	7	1	8992	11495	2511	0	16560
HRS1_p1-1	SRR17129371.lite.1.816040	99.911	8994	1	7	1	8992	5847	14835	0	16558
HRS1_p1-1	SRR17129371.lite.1.1329461	99.911	8992	0	8	1	8992	289	9272	0	16554
HRS1_p1-1	SRR17129371.lite.1.347160	99.9	8995	0	8	1	8992	13612	4624	0	16552
HRS1_p1-1	SRR17129371.lite.1.602764	99.9	8993	2	7	1	8992	3672	12658	0	16550
HRS1_p1-1	SRR17129371.lite.1.366385	99.889	8995	0	9	1	8992	5070	14057	0	16547
HRS1_p1-1	SRR17129371.lite.1.1005225	99.878	8994	1	10	1	8992	11297	20282	0	16539
HRS1_p1-1	SRR17129371.lite.1.173956	99.867	8996	0	12	1	8992	11130	2143	0	16536
HRS1_p1-1	SRR17129371.lite.1.453104	99.844	9001	0	14	1	8992	5641	14636	0	16532
HRS1_p1-1	SRR17129371.lite.1.601514	99.867	8993	0	12	1	8992	13689	22670	0	16530
HRS1_p1-1	SRR17129371.lite.1.1103831	99.833	9000	0	15	1	8992	12040	3048	0	16523
HRS1_p1-1	SRR17129371.lite.1.641710	99.811	9005	0	17	1	8992	15713	6713	0	16519
HRS1_p1-1	SRR17129371.lite.1.496143	99.844	8994	0	14	1	8992	5337	14318	0	16519
HRS1_p1-1	SRR17129371.lite.1.136330	99.822	8995	2	13	1	8992	19003	10020	0	16510
HRS1_p1-1	SRR17129371.lite.1.396983	99.8	8999	0	17	1	8992	15197	6210	0	16502
HRS1_p1-1	SRR17129371.lite.1.1080942	99.756	9009	1	21	1	8992	2872	11876	0	16495
HRS1_p1-1	SRR17129371.lite.1.1201800	99.8	8994	0	18	1	8992	3871	12848	0	16493
HRS1_p1-1	SRR17129371.lite.1.712964	99.744	8999	0	22	1	8992	28074	19092	0	16469
HRS1_p1-1	SRR17129371.lite.1.446226	99.766	8992	0	21	1	8992	17114	8144	0	16469
HRS1_p1-1	SRR17129371.lite.1.762661	99.711	9005	0	26	1	8992	9508	517	0	16462
HRS1_p1-1	SRR17129371.lite.1.501546	99.733	8998	1	23	1	8992	153	9133	0	16462
HRS1_p1-1	SRR17129371.lite.1.488731	99.744	8993	0	23	1	8992	22571	13601	0	16458
HRS1_p1-1	SRR17129371.lite.1.619575	99.711	9001	3	23	1	8992	9517	18503	0	16456
HRS1_p1-1	SRR17129371.lite.1.328131	99.722	8998	1	22	1	8992	18623	9644	0	16456
HRS1_p1-1	SRR17129371.lite.1.1302750	99.7	9003	0	26	1	8992	896	9882	0	16451
HRS1_p1-1	SRR17129371.lite.1.828945	99.689	9003	2	25	1	8992	12038	21025	0	16447
HRS1_p1-1	SRR17129371.lite.1.750733	99.645	9017	0	32	1	8992	38209	29200	0	16445
HRS1_p1-1	SRR17129371.lite.1.1293257	99.722	8992	0	25	1	8992	2156	11122	0	16443
HRS1_p1-1	SRR17129371.lite.1.957335	99.634	9019	2	28	1	8992	10285	1271	0	16443
HRS1_p1-1	SRR17129371.lite.1.1320214	99.689	8999	2	26	1	8992	23760	32739	0	16439
HRS1_p1-1	SRR17129371.lite.1.1392001	99.7	8996	0	27	1	8992	10852	1880	0	16438
HRS1_p1-1	SRR17129371.lite.1.1035788	99.656	9010	0	29	1	8992	10689	1693	0	16438
HRS1_p1-1	SRR17129371.lite.1.1179335	99.667	8997	0	29	1	8992	16998	25969	0	16421
HRS1_p1-1	SRR17129371.lite.1.1322724	99.655	8998	1	30	1	8992	3471	12444	0	16417
HRS1_p1-1	SRR17129371.lite.1.1013800	99.655	8997	0	30	1	8992	15950	6980	0	16414
HRS1_p1-1	SRR17129371.lite.1.426744	99.622	9000	6	28	1	8992	418	9397	0	16406
HRS1_p1-1	SRR17129371.lite.1.931567	99.524	9034	0	42	1	8992	6511	15543	0	16404
HRS1_p1-1	SRR17129371.lite.1.835524	99.578	9013	0	38	1	8992	17771	8776	0	16399
HRS1_p1-1	SRR17129371.lite.1.243143	99.6	9006	1	35	1	8992	10949	19933	0	16399
HRS1_p1-1	SRR17129371.lite.1.889350	99.589	9005	3	34	1	8992	14690	5707	0	16393
HRS1_p1-1	SRR17129371.lite.1.631553	99.545	9013	1	40	1	8992	8014	17007	0	16380
HRS1_p1-1	SRR17129371.lite.1.1249419	99.545	9002	0	41	1	8992	11189	2219	0	16358
HRS1_p1-1	SRR17129371.lite.1.202415	99.544	9001	2	39	1	8992	3335	12305	0	16358
HRS1_p1-1	SRR17129371.lite.1.116260	99.479	9018	1	40	1	8992	13413	4416	0	16351
HRS1_p1-1	SRR17129371.lite.1.1020849	99.457	9020	5	44	1	8992	11251	2248	0	16345
HRS1_p1-1	SRR17129371.lite.1.165543	99.522	8996	4	39	1	8992	11323	2363	0	16338
HRS1_p1-1	SRR17129371.lite.1.609524	99.489	9001	6	39	1	8992	398	9367	0	16331
HRS1_p1-1	SRR17129371.lite.1.156491	99.424	9020	0	52	1	8992	14379	5384	0	16321
HRS1_p1-1	SRR17129371.lite.1.931377	99.456	9002	1	46	1	8992	11859	20822	0	16308
HRS1_p1-1	SRR17129371.lite.1.887271	99.423	9007	1	50	1	8992	10692	1722	0	16297
HRS1_p1-1	SRR17129371.lite.1.226271	99.357	9014	1	57	1	8992	9663	685	0	16271
HRS1_p1-1	SRR17129371.lite.1.75856	99.173	9064	0	75	1	8992	2558	11618	0	16253
HRS1_p1-1	SRR17129371.lite.1.195394	99.235	9024	8	60	1	8992	4101	13095	0	16225
HRS1_p1-1	SRR17129371.lite.1.265221	99.257	9015	4	58	1	8992	1760	10734	0	16218
HRS1_p1-1	SRR17129371.lite.1.131963	99.267	9009	3	63	1	8992	9605	643	0	16212
HRS1_p1-1	SRR17129371.lite.1.1345722	99.212	9012	3	68	1	8992	2128	11091	0	16187
HRS1_p1-1	SRR17129371.lite.1.1085225	99.18	9019	4	68	1	8992	2003	10978	0	16181
HRS1_p1-1	SRR17129371.lite.1.201451	99.092	9029	6	72	1	8992	1694	10683	0	16150
HRS1_p1-1	SRR17129371.lite.1.587511	99.026	9038	7	76	1	8992	13399	4397	0	16127
HRS1_p1-1	SRR17129371.lite.1.559056	99.101	9012	9	72	1	8992	15849	6890	0	16127
HRS1_p1-1	SRR17129371.lite.1.137486	99.026	9032	10	76	1	8992	1153	10146	0	16120
HRS1_p1-1	SRR17129371.lite.1.394270	99.057	9011	7	77	1	8992	12089	3138	0	16098
HRS1_p1-1	SRR17129371.lite.1.629602	98.683	9109	0	112	1	8992	10396	1291	0	16046
HRS1_p1-1	SRR17129371.lite.1.785366	98.892	9023	6	94	1	8992	518	9477	0	16022
HRS1_p1-1	SRR17129371.lite.1.59481	98.933	8998	7	88	1	8992	16104	7190	0	16002
HRS1_p1-1	SRR17129371.lite.1.1146142	98.724	9016	9	106	1	8992	18823	9890	0	15915
HRS1_p1-2	SRR17129371.lite.1.1306565	100	8992	0	0	1	8992	13956	4965	0	16606
HRS1_p1-2	SRR17129371.lite.1.1156351	100	8992	0	0	1	8992	13335	4344	0	16606
HRS1_p1-2	SRR17129371.lite.1.510467	100	8992	0	0	1	8992	10303	1312	0	16606
HRS1_p1-2	SRR17129371.lite.1.392320	100	8992	0	0	1	8992	10536	1545	0	16606
HRS1_p1-2	SRR17129371.lite.1.295175	100	8992	0	0	1	8992	2528	11519	0	16606
HRS1_p1-2	SRR17129371.lite.1.260773	100	8992	0	0	1	8992	977	9968	0	16606
HRS1_p1-2	SRR17129371.lite.1.141844	100	8992	0	0	1	8992	13406	4415	0	16606
HRS1_p1-2	SRR17129371.lite.1.104549	100	8992	0	0	1	8992	2553	11544	0	16606
HRS1_p1-2	SRR17129371.lite.1.102768	100	8992	0	0	1	8992	9391	400	0	16606
HRS1_p1-2	SRR17129371.lite.1.1194613	99.989	8993	0	1	1	8992	4285	13277	0	16600
HRS1_p1-2	SRR17129371.lite.1.1328523	99.989	8992	0	1	1	8992	7424	16414	0	16598
HRS1_p1-2	SRR17129371.lite.1.1222660	99.989	8992	0	1	1	8992	9688	698	0	16598
HRS1_p1-2	SRR17129371.lite.1.1179042	99.989	8992	0	1	1	8992	5237	14227	0	16598
HRS1_p1-2	SRR17129371.lite.1.1144132	99.989	8992	0	1	1	8992	11786	2796	0	16598
HRS1_p1-2	SRR17129371.lite.1.1007435	99.989	8992	0	1	1	8992	59	9049	0	16598
HRS1_p1-2	SRR17129371.lite.1.490937	99.989	8992	0	1	1	8992	3301	12291	0	16598
HRS1_p1-2	SRR17129371.lite.1.430089	99.989	8992	0	1	1	8992	635	9625	0	16598
HRS1_p1-2	SRR17129371.lite.1.365805	99.989	8992	0	1	1	8992	7925	16915	0	16598
HRS1_p1-2	SRR17129371.lite.1.182627	99.989	8992	0	1	1	8992	1137	10127	0	16598
HRS1_p1-2	SRR17129371.lite.1.150938	99.989	8992	0	1	1	8992	122	9112	0	16598
HRS1_p1-2	SRR17129371.lite.1.95887	99.989	8992	0	1	1	8992	9706	716	0	16598
HRS1_p1-2	SRR17129371.lite.1.869426	99.978	8994	0	2	1	8992	3428	12421	0	16596
HRS1_p1-2	SRR17129371.lite.1.976822	99.978	8993	0	2	1	8992	1044	10035	0	16595
HRS1_p1-2	SRR17129371.lite.1.425881	99.978	8993	0	2	1	8992	12423	3432	0	16595
HRS1_p1-2	SRR17129371.lite.1.1407303	99.978	8992	0	2	1	8992	55	9044	0	16593
HRS1_p1-2	SRR17129371.lite.1.1046992	99.978	8992	1	1	1	8992	1014	10004	0	16593
HRS1_p1-2	SRR17129371.lite.1.584477	99.978	8992	0	2	1	8992	1420	10409	0	16593
HRS1_p1-2	SRR17129371.lite.1.1187703	99.967	8995	0	3	1	8992	24	9018	0	16591
HRS1_p1-2	SRR17129371.lite.1.1382574	99.967	8994	0	3	1	8992	9791	799	0	16589
HRS1_p1-2	SRR17129371.lite.1.544619	99.967	8994	0	3	1	8992	13825	4833	0	16589
HRS1_p1-2	SRR17129371.lite.1.463167	99.989	8987	0	1	7	8992	1	8987	0	16589
HRS1_p1-2	SRR17129371.lite.1.1098001	99.956	8996	0	4	1	8992	9058	63	0	16587
HRS1_p1-2	SRR17129371.lite.1.1036514	99.967	8993	0	3	1	8992	9674	18664	0	16587
HRS1_p1-2	SRR17129371.lite.1.998227	99.967	8993	0	3	1	8992	5896	14886	0	16587
HRS1_p1-2	SRR17129371.lite.1.1366622	99.967	8992	0	3	1	8992	5161	14149	0	16585
HRS1_p1-2	SRR17129371.lite.1.963680	99.967	8992	0	3	1	8992	11899	20887	0	16585
HRS1_p1-2	SRR17129371.lite.1.213520	99.956	8994	0	4	1	8992	14021	5030	0	16584
HRS1_p1-2	SRR17129371.lite.1.907885	99.956	8993	0	4	1	8992	6440	15429	0	16582
HRS1_p1-2	SRR17129371.lite.1.162237	99.956	8993	0	4	1	8992	66	9055	0	16582
HRS1_p1-2	SRR17129371.lite.1.1401973	99.956	8992	0	4	1	8992	11012	2025	0	16580
HRS1_p1-2	SRR17129371.lite.1.531824	99.944	8995	0	4	1	8992	8828	17820	0	16578
HRS1_p1-2	SRR17129371.lite.1.132420	99.944	8995	0	5	1	8992	11885	20877	0	16578
HRS1_p1-2	SRR17129371.lite.1.624497	99.944	8994	0	5	1	8992	1370	10360	0	16576
HRS1_p1-2	SRR17129371.lite.1.1161787	99.933	8996	0	6	1	8992	521	9514	0	16574
HRS1_p1-2	SRR17129371.lite.1.766359	99.933	8996	0	6	1	8992	39	9032	0	16574
HRS1_p1-2	SRR17129371.lite.1.426523	99.989	8979	0	1	1	8979	5040	14017	0	16574
HRS1_p1-2	SRR17129371.lite.1.476171	99.933	8995	0	5	1	8992	12146	3155	0	16572
HRS1_p1-2	SRR17129371.lite.1.948215	99.933	8994	0	6	1	8992	17711	8722	0	16571
HRS1_p1-2	SRR17129371.lite.1.1218855	99.933	8992	0	6	1	8992	9495	510	0	16567
HRS1_p1-2	SRR17129371.lite.1.765054	99.911	8999	0	8	1	8992	4151	13148	0	16567
HRS1_p1-2	SRR17129371.lite.1.1010360	99.922	8995	0	7	1	8992	17639	8649	0	16565
HRS1_p1-2	SRR17129371.lite.1.1332727	99.911	8997	0	8	1	8992	3177	12170	0	16563
HRS1_p1-2	SRR17129371.lite.1.1110858	99.911	8995	0	8	1	8992	11286	2297	0	16560
HRS1_p1-2	SRR17129371.lite.1.663802	99.9	8999	0	9	1	8992	3325	12321	0	16560
HRS1_p1-2	SRR17129371.lite.1.1240340	99.978	8973	0	2	20	8992	17674	8704	0	16558
HRS1_p1-2	SRR17129371.lite.1.750361	99.878	9003	0	11	1	8992	9325	323	0	16554
HRS1_p1-2	SRR17129371.lite.1.673752	99.911	8992	0	8	1	8992	10191	1208	0	16554
HRS1_p1-2	SRR17129371.lite.1.958444	99.9	8993	1	8	1	8992	7959	16944	0	16550
HRS1_p1-2	SRR17129371.lite.1.675847	99.9	8994	0	9	1	8992	3334	12320	0	16550
HRS1_p1-2	SRR17129371.lite.1.1075968	99.867	9003	0	12	1	8992	3691	12692	0	16548
HRS1_p1-2	SRR17129371.lite.1.894566	99.889	8996	0	9	1	8992	2295	11284	0	16548
HRS1_p1-2	SRR17129371.lite.1.420416	99.867	9002	0	10	1	8992	10243	1244	0	16547
HRS1_p1-2	SRR17129371.lite.1.403966	99.889	8995	0	10	1	8992	11690	2703	0	16547
HRS1_p1-2	SRR17129371.lite.1.494136	99.889	8994	0	10	1	8992	5326	14311	0	16545
HRS1_p1-2	SRR17129371.lite.1.152438	99.889	8994	0	10	1	8992	12481	3496	0	16545
HRS1_p1-2	SRR17129371.lite.1.1181104	99.889	8992	0	10	1	8992	9775	794	0	16541
HRS1_p1-2	SRR17129371.lite.1.1222490	99.878	8995	0	11	1	8992	4310	13296	0	16539
HRS1_p1-2	SRR17129371.lite.1.379498	99.867	8997	0	11	1	8992	3052	12041	0	16537
HRS1_p1-2	SRR17129371.lite.1.747760	99.878	8993	0	11	1	8992	18431	9449	0	16536
HRS1_p1-2	SRR17129371.lite.1.464802	99.878	8993	0	11	1	8992	10780	1798	0	16536
HRS1_p1-2	SRR17129371.lite.1.755807	99.867	8995	0	12	1	8992	12426	21411	0	16534
HRS1_p1-2	SRR17129371.lite.1.660338	99.844	8999	0	14	1	8992	9982	991	0	16528
HRS1_p1-2	SRR17129371.lite.1.1241437	99.844	8998	0	14	1	8992	1468	10457	0	16526
HRS1_p1-2	SRR17129371.lite.1.1158280	99.855	8994	1	12	1	8992	17985	9002	0	16526
HRS1_p1-2	SRR17129371.lite.1.1250594	99.822	9003	0	16	1	8992	9859	862	0	16523
HRS1_p1-2	SRR17129371.lite.1.774971	99.855	8992	0	13	1	8992	9187	18165	0	16521
HRS1_p1-2	SRR17129371.lite.1.731238	99.844	8992	0	14	1	8992	10269	1292	0	16515
HRS1_p1-2	SRR17129371.lite.1.461184	99.822	8996	0	16	1	8992	572	9555	0	16510
HRS1_p1-2	SRR17129371.lite.1.1306765	99.822	8995	0	16	1	8992	1910	10891	0	16508
HRS1_p1-2	SRR17129371.lite.1.606338	99.811	8996	2	15	1	8992	5178	14162	0	16504
HRS1_p1-2	SRR17129371.lite.1.180978	99.789	9002	0	19	1	8992	3856	12848	0	16500
HRS1_p1-2	SRR17129371.lite.1.444184	99.8	8995	0	18	1	8992	5067	14046	0	16495
HRS1_p1-2	SRR17129371.lite.1.980313	99.8	8994	0	18	1	8992	11651	2674	0	16493
HRS1_p1-2	SRR17129371.lite.1.47191	99.789	8993	0	19	1	8992	1302	10276	0	16484
HRS1_p1-2	SRR17129371.lite.1.920353	99.745	9004	0	23	1	8992	13856	4864	0	16478
HRS1_p1-2	SRR17129371.lite.1.547376	99.723	9011	0	25	1	8992	20307	11303	0	16478
HRS1_p1-2	SRR17129371.lite.1.688753	99.733	9000	0	24	1	8992	9585	602	0	16465
HRS1_p1-2	SRR17129371.lite.1.1168718	99.733	8998	1	22	1	8992	19800	10820	0	16462
HRS1_p1-2	SRR17129371.lite.1.187424	99.711	9001	0	26	1	8992	14258	5275	0	16454
HRS1_p1-2	SRR17129371.lite.1.929851	99.689	9006	2	24	1	8992	1203	10196	0	16452
HRS1_p1-2	SRR17129371.lite.1.1203311	99.667	9007	5	25	1	8992	10677	19673	0	16443
HRS1_p1-2	SRR17129371.lite.1.408691	99.634	9018	0	31	1	8992	3497	12507	0	16439
HRS1_p1-2	SRR17129371.lite.1.1135344	99.689	8997	3	25	1	8992	3325	12301	0	16436
HRS1_p1-2	SRR17129371.lite.1.251281	99.689	8995	0	28	1	8992	16199	7230	0	16430
HRS1_p1-2	SRR17129371.lite.1.1205004	99.644	8998	4	27	1	8992	9750	18725	0	16414
HRS1_p1-2	SRR17129371.lite.1.1225573	99.611	9004	3	32	1	8992	21506	30489	0	16404
HRS1_p1-2	SRR17129371.lite.1.699698	99.589	9010	2	35	1	8992	11058	2066	0	16401
HRS1_p1-2	SRR17129371.lite.1.1059372	99.644	8992	0	32	1	8992	15448	24407	0	16399
HRS1_p1-2	SRR17129371.lite.1.262747	99.534	9014	1	39	1	8992	4745	13739	0	16375
HRS1_p1-2	SRR17129371.lite.1.171720	99.534	9006	1	41	1	8992	14545	5567	0	16360
HRS1_p1-2	SRR17129371.lite.1.363231	99.457	9025	2	40	1	8992	1198	10208	0	16351
HRS1_p1-2	SRR17129371.lite.1.5374	99.522	8997	2	41	1	8992	19484	10524	0	16338
HRS1_p1-2	SRR17129371.lite.1.545217	99.456	9013	8	39	1	8992	12020	21012	0	16334
HRS1_p1-2	SRR17129371.lite.1.662257	99.478	9004	1	45	1	8992	14609	5640	0	16325
HRS1_p1-2	SRR17129371.lite.1.718016	99.456	9005	4	44	1	8992	15224	6252	0	16316
HRS1_p1-2	SRR17129371.lite.1.650972	99.467	9001	0	45	1	8992	22157	31118	0	16312
HRS1_p1-2	SRR17129371.lite.1.833273	99.445	9003	6	44	1	8992	20924	11955	0	16308
HRS1_p1-2	SRR17129371.lite.1.395701	99.379	9024	3	50	1	8992	552	9554	0	16305
HRS1_p1-2	SRR17129371.lite.1.165453	99.368	9022	3	52	1	8992	417	9414	0	16295
HRS1_p1-2	SRR17129371.lite.1.323288	99.368	9021	3	52	1	8992	14853	5858	0	16294
HRS1_p1-2	SRR17129371.lite.1.295454	99.4	9002	1	53	1	8992	10238	19196	0	16275
HRS1_p1-2	SRR17129371.lite.1.1304761	99.378	9006	2	52	1	8992	5704	14669	0	16271
HRS1_p1-2	SRR17129371.lite.1.319993	99.367	9005	7	50	1	8992	11247	2280	0	16268
HRS1_p1-2	SRR17129371.lite.1.163606	99.18	9020	8	64	1	8992	8784	17765	0	16187
HRS1_p1-2	SRR17129371.lite.1.567695	99.018	9063	5	80	1	8992	12306	3257	0	16166
HRS1_p1-2	SRR17129371.lite.1.1125386	99.07	9033	11	70	1	8992	8456	17456	0	16148
HRS1_p1-2	SRR17129371.lite.1.668207	99.038	9039	8	78	1	8992	4030	13036	0	16137
HRS1_p1-2	SRR17129371.lite.1.299587	99.08	9024	5	75	3	8992	14315	23294	0	16133
HRS1_p1-2	SRR17129371.lite.1.849335	98.927	9037	9	86	1	8992	14575	5582	0	16070
HRS1_p1-2	SRR17129371.lite.1.1162221	98.704	9025	4	107	1	8992	10594	1650	0	15913
HRS1_p2-1	SRR17129371.lite.1.1383954	100	8992	0	0	1	8992	16758	7767	0	16606
HRS1_p2-1	SRR17129371.lite.1.1336930	100	8992	0	0	1	8992	12057	3066	0	16606
HRS1_p2-1	SRR17129371.lite.1.1332434	100	8992	0	0	1	8992	10462	1471	0	16606
HRS1_p2-1	SRR17129371.lite.1.1293983	100	8992	0	0	1	8992	9411	420	0	16606
HRS1_p2-1	SRR17129371.lite.1.908392	100	8992	0	0	1	8992	2566	11557	0	16606
HRS1_p2-1	SRR17129371.lite.1.770574	100	8992	0	0	1	8992	11389	2398	0	16606
HRS1_p2-1	SRR17129371.lite.1.684806	100	8992	0	0	1	8992	6962	15953	0	16606
HRS1_p2-1	SRR17129371.lite.1.575403	100	8992	0	0	1	8992	693	9684	0	16606
HRS1_p2-1	SRR17129371.lite.1.335367	100	8992	0	0	1	8992	4244	13235	0	16606
HRS1_p2-1	SRR17129371.lite.1.312882	100	8992	0	0	1	8992	17561	8570	0	16606
HRS1_p2-1	SRR17129371.lite.1.311793	100	8992	0	0	1	8992	12346	3355	0	16606
HRS1_p2-1	SRR17129371.lite.1.233614	100	8992	0	0	1	8992	2870	11861	0	16606
HRS1_p2-1	SRR17129371.lite.1.919965	99.989	8993	0	1	1	8992	10597	1605	0	16600
HRS1_p2-1	SRR17129371.lite.1.612312	99.989	8993	0	1	1	8992	15790	6798	0	16600
HRS1_p2-1	SRR17129371.lite.1.553082	99.989	8993	0	1	1	8992	10011	1019	0	16600
HRS1_p2-1	SRR17129371.lite.1.272802	99.989	8993	0	1	1	8992	9694	702	0	16600
HRS1_p2-1	SRR17129371.lite.1.1263177	99.989	8992	0	1	1	8992	11041	20031	0	16598
HRS1_p2-1	SRR17129371.lite.1.994665	99.989	8992	0	1	1	8992	15880	6890	0	16598
HRS1_p2-1	SRR17129371.lite.1.685489	99.989	8992	0	1	1	8992	13384	4394	0	16598
HRS1_p2-1	SRR17129371.lite.1.672272	99.989	8992	0	1	1	8992	12716	3726	0	16598
HRS1_p2-1	SRR17129371.lite.1.281762	99.989	8992	0	1	1	8992	1327	10317	0	16598
HRS1_p2-1	SRR17129371.lite.1.179165	99.989	8992	0	1	1	8992	2531	11521	0	16598
HRS1_p2-1	SRR17129371.lite.1.432340	99.978	8994	0	2	1	8992	11638	2645	0	16596
HRS1_p2-1	SRR17129371.lite.1.302828	99.978	8994	0	2	1	8992	6786	15779	0	16596
HRS1_p2-1	SRR17129371.lite.1.1272310	99.978	8993	0	2	1	8992	814	9805	0	16595
HRS1_p2-1	SRR17129371.lite.1.900389	99.978	8993	0	2	1	8992	7927	16918	0	16595
HRS1_p2-1	SRR17129371.lite.1.694538	99.978	8993	0	2	1	8992	8498	17489	0	16595
HRS1_p2-1	SRR17129371.lite.1.631855	99.978	8993	0	2	1	8992	12780	3789	0	16595
HRS1_p2-1	SRR17129371.lite.1.1321002	99.978	8992	0	2	1	8992	13149	4160	0	16593
HRS1_p2-1	SRR17129371.lite.1.962849	99.978	8992	0	2	1	8992	2765	11754	0	16593
HRS1_p2-1	SRR17129371.lite.1.840011	99.978	8992	0	2	1	8992	9875	886	0	16593
HRS1_p2-1	SRR17129371.lite.1.651397	99.978	8992	0	2	1	8992	2633	11622	0	16593
HRS1_p2-1	SRR17129371.lite.1.516873	99.978	8992	0	2	1	8992	1235	10224	0	16593
HRS1_p2-1	SRR17129371.lite.1.482900	99.978	8992	0	2	1	8992	4576	13565	0	16593
HRS1_p2-1	SRR17129371.lite.1.381417	99.978	8992	0	2	1	8992	2527	11516	0	16593
HRS1_p2-1	SRR17129371.lite.1.221268	99.978	8992	0	2	1	8992	747	9736	0	16593
HRS1_p2-1	SRR17129371.lite.1.176892	99.978	8992	0	2	1	8992	11129	20118	0	16593
HRS1_p2-1	SRR17129371.lite.1.1189953	99.967	8995	0	3	1	8992	10397	1403	0	16591
HRS1_p2-1	SRR17129371.lite.1.876803	99.967	8994	0	2	1	8992	600	9592	0	16589
HRS1_p2-1	SRR17129371.lite.1.1223475	99.967	8993	0	3	1	8992	9765	18755	0	16587
HRS1_p2-1	SRR17129371.lite.1.1108947	99.967	8993	0	3	1	8992	4424	13414	0	16587
HRS1_p2-1	SRR17129371.lite.1.798955	99.967	8993	0	3	1	8992	18283	9293	0	16587
HRS1_p2-1	SRR17129371.lite.1.762605	99.967	8992	0	3	1	8992	2508	11496	0	16585
HRS1_p2-1	SRR17129371.lite.1.403788	99.967	8992	0	3	1	8992	11533	2545	0	16585
HRS1_p2-1	SRR17129371.lite.1.377115	99.967	8992	0	3	1	8992	6197	15185	0	16585
HRS1_p2-1	SRR17129371.lite.1.280233	99.956	8995	0	4	1	8992	9758	765	0	16585
HRS1_p2-1	SRR17129371.lite.1.219790	99.967	8992	0	3	1	8992	12864	3876	0	16585
HRS1_p2-1	SRR17129371.lite.1.19471	99.967	8992	0	3	1	8992	8522	17510	0	16585
HRS1_p2-1	SRR17129371.lite.1.1125007	99.956	8994	0	4	1	8992	15191	24182	0	16584
HRS1_p2-1	SRR17129371.lite.1.1182318	99.956	8993	0	4	1	8992	17218	8229	0	16582
HRS1_p2-1	SRR17129371.lite.1.813227	99.956	8993	0	4	1	8992	11408	2419	0	16582
HRS1_p2-1	SRR17129371.lite.1.717085	99.956	8992	0	4	1	8992	8997	10	0	16580
HRS1_p2-1	SRR17129371.lite.1.162635	99.944	8996	0	4	1	8992	10056	1062	0	16580
HRS1_p2-1	SRR17129371.lite.1.889784	99.944	8993	0	5	1	8992	9198	18186	0	16574
HRS1_p2-1	SRR17129371.lite.1.466094	99.944	8993	0	5	1	8992	328	9316	0	16574
HRS1_p2-1	SRR17129371.lite.1.250731	99.944	8993	0	5	1	8992	18890	9902	0	16574
HRS1_p2-1	SRR17129371.lite.1.1208640	99.933	8995	0	6	1	8992	13333	4342	0	16572
HRS1_p2-1	SRR17129371.lite.1.1088775	99.933	8995	0	6	1	8992	15846	6855	0	16572
HRS1_p2-1	SRR17129371.lite.1.195606	99.933	8995	0	6	1	8992	10893	1902	0	16572
HRS1_p2-1	SRR17129371.lite.1.1064641	99.933	8994	0	6	1	8992	6674	15663	0	16571
HRS1_p2-1	SRR17129371.lite.1.1051542	99.933	8993	0	6	1	8992	9122	135	0	16569
HRS1_p2-1	SRR17129371.lite.1.910809	99.933	8993	0	6	1	8992	2670	11657	0	16569
HRS1_p2-1	SRR17129371.lite.1.947687	99.911	8999	0	8	1	8992	1569	10566	0	16567
HRS1_p2-1	SRR17129371.lite.1.843194	99.933	8992	0	6	1	8992	12307	3322	0	16567
HRS1_p2-1	SRR17129371.lite.1.794456	99.922	8996	0	7	1	8992	20405	29397	0	16567
HRS1_p2-1	SRR17129371.lite.1.597891	99.933	8992	0	6	1	8992	4352	13337	0	16567
HRS1_p2-1	SRR17129371.lite.1.519381	99.922	8995	0	7	1	8992	14416	5426	0	16565
HRS1_p2-1	SRR17129371.lite.1.1120191	99.922	8994	0	7	1	8992	9809	18797	0	16563
HRS1_p2-1	SRR17129371.lite.1.709952	99.922	8994	0	7	1	8992	16124	7136	0	16563
HRS1_p2-1	SRR17129371.lite.1.16867	99.922	8994	0	7	1	8992	5111	14099	0	16563
HRS1_p2-1	SRR17129371.lite.1.1341019	99.911	8995	0	8	1	8992	3985	12974	0	16560
HRS1_p2-1	SRR17129371.lite.1.172874	99.911	8995	0	7	1	8992	13974	4985	0	16560
HRS1_p2-1	SRR17129371.lite.1.514848	99.911	8993	0	8	1	8992	14803	5818	0	16556
HRS1_p2-1	SRR17129371.lite.1.397759	99.9	8996	0	6	1	8992	4537	13527	0	16554
HRS1_p2-1	SRR17129371.lite.1.658578	99.878	9001	0	11	1	8992	9366	368	0	16550
HRS1_p2-1	SRR17129371.lite.1.184605	99.9	8994	0	9	1	8992	148	9134	0	16550
HRS1_p2-1	SRR17129371.lite.1.1426330	99.9	8992	0	9	1	8992	10625	1643	0	16547
HRS1_p2-1	SRR17129371.lite.1.343346	99.889	8993	0	10	1	8992	2437	11420	0	16543
HRS1_p2-1	SRR17129371.lite.1.1136195	99.889	8992	0	10	1	8992	11625	20606	0	16541
HRS1_p2-1	SRR17129371.lite.1.27433	99.878	8996	0	11	1	8992	13076	4088	0	16541
HRS1_p2-1	SRR17129371.lite.1.323807	99.856	9000	1	12	1	8992	8583	17578	0	16537
HRS1_p2-1	SRR17129371.lite.1.936573	99.856	8997	0	12	1	8992	10012	1024	0	16530
HRS1_p2-1	SRR17129371.lite.1.581819	99.856	8997	0	13	1	8992	8994	6	0	16530
HRS1_p2-1	SRR17129371.lite.1.1323399	99.844	8999	0	14	1	8992	7458	16449	0	16528
HRS1_p2-1	SRR17129371.lite.1.504589	99.844	8999	0	14	1	8992	4130	13121	0	16528
HRS1_p2-1	SRR17129371.lite.1.466916	99.844	8999	0	14	1	8992	4964	13955	0	16528
HRS1_p2-1	SRR17129371.lite.1.1263595	99.833	8999	1	14	1	8992	5093	14084	0	16523
HRS1_p2-1	SRR17129371.lite.1.1067765	99.822	9001	0	16	1	8992	9790	797	0	16519
HRS1_p2-1	SRR17129371.lite.1.51374	99.811	9005	0	17	1	8992	15800	6800	0	16519
HRS1_p2-1	SRR17129371.lite.1.1407295	99.833	8997	0	15	1	8992	12382	3396	0	16517
HRS1_p2-1	SRR17129371.lite.1.1329999	99.844	8993	0	14	1	8992	17484	8505	0	16517
HRS1_p2-1	SRR17129371.lite.1.681327	99.833	8997	0	15	1	8992	588	9574	0	16517
HRS1_p2-1	SRR17129371.lite.1.731374	99.833	8995	1	14	1	8992	10104	1121	0	16515
HRS1_p2-1	SRR17129371.lite.1.701415	99.822	8998	0	16	1	8992	16881	7894	0	16513
HRS1_p2-1	SRR17129371.lite.1.234684	99.955	8956	0	4	39	8992	16853	7900	0	16513
HRS1_p2-1	SRR17129371.lite.1.1355007	99.811	9001	0	17	1	8992	17724	8732	0	16512
HRS1_p2-1	SRR17129371.lite.1.705847	99.811	8999	0	16	1	8992	15267	6279	0	16508
HRS1_p2-1	SRR17129371.lite.1.581392	99.778	9002	0	18	1	8992	689	9680	0	16495
HRS1_p2-1	SRR17129371.lite.1.698478	99.767	9005	0	21	1	8992	16548	7552	0	16493
HRS1_p2-1	SRR17129371.lite.1.800922	99.778	8998	0	18	1	8992	20173	11190	0	16488
HRS1_p2-1	SRR17129371.lite.1.1358853	99.833	8980	0	13	20	8992	1	8972	0	16486
HRS1_p2-1	SRR17129371.lite.1.1285976	99.756	9002	0	18	1	8992	9503	514	0	16482
HRS1_p2-1	SRR17129371.lite.1.1015982	99.722	9003	2	23	1	8992	12203	21193	0	16465
HRS1_p2-1	SRR17129371.lite.1.422199	99.711	9007	0	25	1	8992	17685	8690	0	16465
HRS1_p2-1	SRR17129371.lite.1.228521	99.722	9004	0	25	1	8992	1285	10275	0	16465
HRS1_p2-1	SRR17129371.lite.1.822631	99.744	8994	0	23	1	8992	8097	17069	0	16460
HRS1_p2-1	SRR17129371.lite.1.603734	99.656	9016	2	28	1	8992	2955	11965	0	16451
HRS1_p2-1	SRR17129371.lite.1.285494	99.678	9007	0	29	1	8992	14007	5015	0	16445
HRS1_p2-1	SRR17129371.lite.1.1131284	99.678	9005	0	28	1	8992	4796	13784	0	16441
HRS1_p2-1	SRR17129371.lite.1.9267	99.689	9001	0	27	1	8992	9089	108	0	16441
HRS1_p2-1	SRR17129371.lite.1.490241	99.656	9004	4	27	1	8992	16638	7650	0	16430
HRS1_p2-1	SRR17129371.lite.1.1109620	99.645	9003	1	30	1	8992	6491	15473	0	16419
HRS1_p2-1	SRR17129371.lite.1.525163	99.623	9007	0	30	1	8992	7191	16178	0	16414
HRS1_p2-1	SRR17129371.lite.1.719179	99.633	9000	0	32	1	8992	2049	11023	0	16406
HRS1_p2-1	SRR17129371.lite.1.1052008	99.567	9009	1	37	1	8992	4322	13309	0	16386
HRS1_p2-1	SRR17129371.lite.1.26765	99.534	9017	3	39	1	8992	14157	5155	0	16382
HRS1_p2-1	SRR17129371.lite.1.1060634	99.469	9032	2	45	1	8992	10020	19045	0	16371
HRS1_p2-1	SRR17129371.lite.1.983633	99.458	9037	0	48	1	8992	9924	892	0	16371
HRS1_p2-1	SRR17129371.lite.1.1308713	99.567	9000	0	39	1	8992	12246	3278	0	16367
HRS1_p2-1	SRR17129371.lite.1.1127139	99.523	9011	1	42	1	8992	18568	9581	0	16364
HRS1_p2-1	SRR17129371.lite.1.1011768	99.523	9010	0	42	1	8992	1263	10247	0	16360
HRS1_p2-1	SRR17129371.lite.1.541343	99.512	9010	4	40	1	8992	6966	15953	0	16358
HRS1_p2-1	SRR17129371.lite.1.77019	99.468	9024	4	44	1	8992	2143	11154	0	16358
HRS1_p2-1	SRR17129371.lite.1.124069	99.512	9010	3	38	1	8992	16058	7072	0	16356
HRS1_p2-1	SRR17129371.lite.1.343114	99.445	9016	2	46	1	8992	4244	13235	0	16329
HRS1_p2-1	SRR17129371.lite.1.891096	99.379	9021	3	49	1	8992	5540	14536	0	16299
HRS1_p2-1	SRR17129371.lite.1.127840	99.401	9013	0	45	1	8992	6195	15174	0	16295
HRS1_p2-1	SRR17129371.lite.1.539033	99.401	9010	1	53	1	8992	1534	10508	0	16290
HRS1_p2-1	SRR17129371.lite.1.750364	99.379	9012	5	48	1	8992	10355	1375	0	16284
HRS1_p2-1	SRR17129371.lite.1.599114	99.269	9033	3	63	1	8992	3312	12322	0	16257
HRS1_p2-1	SRR17129371.lite.1.1176913	99.312	9015	2	58	1	8992	14412	5435	0	16249
HRS1_p2-1	SRR17129371.lite.1.975981	99.291	9021	5	57	1	8992	4602	13592	0	16249
HRS1_p2-1	SRR17129371.lite.1.1076907	99.214	9037	1	67	1	8992	4036	13047	0	16231
HRS1_p2-1	SRR17129371.lite.1.1203959	99.268	9011	3	62	1	8992	18226	9260	0	16216
HRS1_p2-1	SRR17129371.lite.1.743410	99.074	9072	1	79	1	8992	15159	6091	0	16211
HRS1_p2-1	SRR17129371.lite.1.355768	99.104	9042	3	73	1	8992	4640	13653	0	16177
HRS1_p2-1	SRR17129371.lite.1.816394	99.114	9026	10	65	1	8992	12459	3470	0	16161
HRS1_p2-1	SRR17129371.lite.1.1074116	99.006	9053	10	78	1	8992	12863	3830	0	16146
HRS1_p2-1	SRR17129371.lite.1.1349682	99.015	9031	7	80	1	8992	1388	10375	0	16109
HRS1_p2-1	SRR17129371.lite.1.1022217	99.056	9007	5	80	1	8992	12369	21310	0	16089
HRS1_p2-1	SRR17129371.lite.1.887177	98.7	9078	10	103	1	8992	10237	19292	0	16011
HRS1_p2-2	SRR17129371.lite.1.1385495	100	8992	0	0	1	8992	13158	4167	0	16606
HRS1_p2-2	SRR17129371.lite.1.1212505	100	8992	0	0	1	8992	507	9498	0	16606
HRS1_p2-2	SRR17129371.lite.1.1094437	100	8992	0	0	1	8992	10099	1108	0	16606
HRS1_p2-2	SRR17129371.lite.1.965191	100	8992	0	0	1	8992	984	9975	0	16606
HRS1_p2-2	SRR17129371.lite.1.884280	100	8992	0	0	1	8992	9402	411	0	16606
HRS1_p2-2	SRR17129371.lite.1.715381	100	8992	0	0	1	8992	2957	11948	0	16606
HRS1_p2-2	SRR17129371.lite.1.592902	100	8992	0	0	1	8992	18162	9171	0	16606
HRS1_p2-2	SRR17129371.lite.1.421269	100	8992	0	0	1	8992	11526	2535	0	16606
HRS1_p2-2	SRR17129371.lite.1.359485	100	8992	0	0	1	8992	6734	15725	0	16606
HRS1_p2-2	SRR17129371.lite.1.329782	100	8992	0	0	1	8992	11155	2164	0	16606
HRS1_p2-2	SRR17129371.lite.1.216757	100	8992	0	0	1	8992	2196	11187	0	16606
HRS1_p2-2	SRR17129371.lite.1.179473	100	8992	0	0	1	8992	16432	7441	0	16606
HRS1_p2-2	SRR17129371.lite.1.173522	100	8992	0	0	1	8992	1585	10576	0	16606
HRS1_p2-2	SRR17129371.lite.1.144627	100	8992	0	0	1	8992	9256	265	0	16606
HRS1_p2-2	SRR17129371.lite.1.19432	100	8992	0	0	1	8992	9492	501	0	16606
HRS1_p2-2	SRR17129371.lite.1.1079473	99.989	8993	0	1	1	8992	2319	11311	0	16600
HRS1_p2-2	SRR17129371.lite.1.1386445	99.989	8992	0	1	1	8992	9356	366	0	16598
HRS1_p2-2	SRR17129371.lite.1.892343	99.989	8992	0	1	1	8992	5715	14705	0	16598
HRS1_p2-2	SRR17129371.lite.1.847380	99.989	8992	0	1	1	8992	9169	179	0	16598
HRS1_p2-2	SRR17129371.lite.1.807530	99.989	8992	0	1	1	8992	4328	13318	0	16598
HRS1_p2-2	SRR17129371.lite.1.517005	99.989	8992	0	1	1	8992	16447	7457	0	16598
HRS1_p2-2	SRR17129371.lite.1.308624	99.989	8992	0	1	1	8992	9639	649	0	16598
HRS1_p2-2	SRR17129371.lite.1.263965	99.989	8992	0	1	1	8992	11127	2137	0	16598
HRS1_p2-2	SRR17129371.lite.1.178609	99.989	8992	0	1	1	8992	911	9901	0	16598
HRS1_p2-2	SRR17129371.lite.1.98738	99.989	8992	0	1	1	8992	9620	630	0	16598
HRS1_p2-2	SRR17129371.lite.1.44833	99.989	8992	0	1	1	8992	1346	10336	0	16598
HRS1_p2-2	SRR17129371.lite.1.1314916	99.978	8993	1	1	1	8992	14096	5104	0	16595
HRS1_p2-2	SRR17129371.lite.1.1297380	99.978	8993	0	2	1	8992	1092	10083	0	16595
HRS1_p2-2	SRR17129371.lite.1.1081583	99.978	8993	0	2	1	8992	5895	14886	0	16595
HRS1_p2-2	SRR17129371.lite.1.244162	99.978	8993	0	2	1	8992	10921	1930	0	16595
HRS1_p2-2	SRR17129371.lite.1.1110190	99.978	8992	0	2	1	8992	1814	10803	0	16593
HRS1_p2-2	SRR17129371.lite.1.1079287	99.978	8992	0	2	1	8992	3324	12313	0	16593
HRS1_p2-2	SRR17129371.lite.1.1022431	99.978	8992	0	2	1	8992	10759	1770	0	16593
HRS1_p2-2	SRR17129371.lite.1.924272	99.978	8992	0	2	1	8992	820	9809	0	16593
HRS1_p2-2	SRR17129371.lite.1.915503	99.978	8992	0	2	1	8992	8351	17340	0	16593
HRS1_p2-2	SRR17129371.lite.1.785433	99.978	8992	0	2	1	8992	16124	7135	0	16593
HRS1_p2-2	SRR17129371.lite.1.576502	99.978	8992	0	2	1	8992	13043	4054	0	16593
HRS1_p2-2	SRR17129371.lite.1.452354	99.978	8992	0	2	1	8992	11899	2910	0	16593
HRS1_p2-2	SRR17129371.lite.1.135176	99.978	8992	0	2	1	8992	12282	3293	0	16593
HRS1_p2-2	SRR17129371.lite.1.834601	99.967	8995	0	3	1	8992	12221	3227	0	16591
HRS1_p2-2	SRR17129371.lite.1.1270397	99.967	8993	0	3	1	8992	6779	15769	0	16587
HRS1_p2-2	SRR17129371.lite.1.71031	99.967	8993	0	3	1	8992	15547	6557	0	16587
HRS1_p2-2	SRR17129371.lite.1.1358509	99.967	8992	0	3	1	8992	1803	10791	0	16585
HRS1_p2-2	SRR17129371.lite.1.941815	99.967	8992	0	3	1	8992	5046	14034	0	16585
HRS1_p2-2	SRR17129371.lite.1.822226	99.967	8992	0	3	1	8992	14301	5313	0	16585
HRS1_p2-2	SRR17129371.lite.1.772243	99.967	8992	0	3	1	8992	16800	7812	0	16585
HRS1_p2-2	SRR17129371.lite.1.533102	99.967	8992	0	3	1	8992	7770	16758	0	16585
HRS1_p2-2	SRR17129371.lite.1.248818	99.967	8992	0	3	1	8992	13427	4439	0	16585
HRS1_p2-2	SRR17129371.lite.1.543796	99.944	8997	0	5	1	8992	5952	14948	0	16582
HRS1_p2-2	SRR17129371.lite.1.215482	99.956	8993	0	4	1	8992	288	9277	0	16582
HRS1_p2-2	SRR17129371.lite.1.72217	99.956	8992	0	4	1	8992	6519	15506	0	16580
HRS1_p2-2	SRR17129371.lite.1.316102	99.944	8995	0	5	1	8992	11613	20605	0	16578
HRS1_p2-2	SRR17129371.lite.1.1163511	99.944	8993	0	5	1	8992	818	9806	0	16574
HRS1_p2-2	SRR17129371.lite.1.1066197	99.944	8993	0	5	1	8992	15981	6993	0	16574
HRS1_p2-2	SRR17129371.lite.1.868482	99.944	8993	0	5	1	8992	11615	20603	0	16574
HRS1_p2-2	SRR17129371.lite.1.612425	99.944	8993	0	5	1	8992	4329	13317	0	16574
HRS1_p2-2	SRR17129371.lite.1.1153480	99.944	8992	0	5	1	8992	2709	11695	0	16572
HRS1_p2-2	SRR17129371.lite.1.700894	99.933	8995	1	5	1	8992	6695	15687	0	16572
HRS1_p2-2	SRR17129371.lite.1.888726	99.922	8998	0	7	1	8992	1079	10075	0	16571
HRS1_p2-2	SRR17129371.lite.1.715829	99.989	8977	0	1	17	8992	1	8977	0	16571
HRS1_p2-2	SRR17129371.lite.1.1371070	99.933	8993	0	6	1	8992	15086	6099	0	16569
HRS1_p2-2	SRR17129371.lite.1.871842	99.922	8997	0	6	1	8992	776	9770	0	16569
HRS1_p2-2	SRR17129371.lite.1.16376	99.933	8992	0	6	1	8992	13406	4421	0	16567
HRS1_p2-2	SRR17129371.lite.1.1398574	99.922	8992	0	7	1	8992	12720	3736	0	16560
HRS1_p2-2	SRR17129371.lite.1.1175861	99.922	8992	0	7	1	8992	12572	3588	0	16560
HRS1_p2-2	SRR17129371.lite.1.1223315	99.911	8994	0	8	1	8992	2472	11459	0	16558
HRS1_p2-2	SRR17129371.lite.1.914714	99.911	8994	0	8	1	8992	16584	7597	0	16558
HRS1_p2-2	SRR17129371.lite.1.699657	99.9	8998	0	9	1	8992	336	9330	0	16558
HRS1_p2-2	SRR17129371.lite.1.68098	99.911	8994	0	8	1	8992	16326	25313	0	16558
HRS1_p2-2	SRR17129371.lite.1.475633	99.9	8997	0	9	1	8992	18808	9816	0	16556
HRS1_p2-2	SRR17129371.lite.1.421757	99.9	8997	0	6	1	8992	6102	15094	0	16556
HRS1_p2-2	SRR17129371.lite.1.1224479	99.9	8996	0	9	1	8992	1343	10333	0	16554
HRS1_p2-2	SRR17129371.lite.1.1109901	99.911	8992	0	8	1	8992	9379	396	0	16554
HRS1_p2-2	SRR17129371.lite.1.894407	99.911	8992	0	8	1	8992	10400	1417	0	16554
HRS1_p2-2	SRR17129371.lite.1.731267	99.911	8992	0	8	1	8992	9055	72	0	16554
HRS1_p2-2	SRR17129371.lite.1.1305943	99.889	8995	0	10	1	8992	1219	10206	0	16547
HRS1_p2-2	SRR17129371.lite.1.824715	99.9	8992	0	9	1	8992	8289	17271	0	16547
HRS1_p2-2	SRR17129371.lite.1.202582	99.878	8999	0	11	1	8992	6912	15906	0	16547
HRS1_p2-2	SRR17129371.lite.1.1198695	99.878	8997	0	9	1	8992	246	9236	0	16543
HRS1_p2-2	SRR17129371.lite.1.289	99.889	8993	0	10	1	8992	11935	2952	0	16543
HRS1_p2-2	SRR17129371.lite.1.381115	99.889	8992	0	9	1	8992	14051	5070	0	16541
HRS1_p2-2	SRR17129371.lite.1.220075	99.889	8992	0	10	1	8992	11177	2196	0	16541
HRS1_p2-2	SRR17129371.lite.1.1099074	99.878	8995	0	11	1	8992	10299	19285	0	16539
HRS1_p2-2	SRR17129371.lite.1.1002550	99.867	8997	0	11	1	8992	6875	15864	0	16537
HRS1_p2-2	SRR17129371.lite.1.510518	99.878	8994	0	11	1	8992	9536	552	0	16537
HRS1_p2-2	SRR17129371.lite.1.1349356	99.878	8993	0	11	1	8992	983	9965	0	16536
HRS1_p2-2	SRR17129371.lite.1.423307	99.867	8996	0	12	1	8992	4703	13690	0	16536
HRS1_p2-2	SRR17129371.lite.1.651234	99.867	8995	0	10	1	8992	7839	16824	0	16534
HRS1_p2-2	SRR17129371.lite.1.148105	100	8951	0	0	1	8951	2817	11767	0	16530
HRS1_p2-2	SRR17129371.lite.1.1372357	99.855	8996	0	10	1	8992	12890	3904	0	16528
HRS1_p2-2	SRR17129371.lite.1.991754	99.867	8992	0	12	1	8992	14054	5075	0	16528
HRS1_p2-2	SRR17129371.lite.1.476155	99.844	8999	0	14	1	8992	9764	18755	0	16528
HRS1_p2-2	SRR17129371.lite.1.388333	99.855	8995	0	13	1	8992	4985	13969	0	16526
HRS1_p2-2	SRR17129371.lite.1.961610	99.844	8996	0	14	1	8992	4532	13517	0	16523
HRS1_p2-2	SRR17129371.lite.1.339324	99.855	8993	0	13	1	8992	4778	13758	0	16523
HRS1_p2-2	SRR17129371.lite.1.91778	99.844	8993	0	14	1	8992	9026	47	0	16517
HRS1_p2-2	SRR17129371.lite.1.655708	99.833	8995	0	15	1	8992	4604	13586	0	16513
HRS1_p2-2	SRR17129371.lite.1.292493	99.833	8995	0	15	1	8992	906	9888	0	16513
HRS1_p2-2	SRR17129371.lite.1.995510	99.811	8999	0	17	1	8992	9541	553	0	16508
HRS1_p2-2	SRR17129371.lite.1.937584	99.822	8992	0	16	1	8992	13233	4258	0	16502
HRS1_p2-2	SRR17129371.lite.1.890727	99.778	9003	2	18	1	8992	23219	14224	0	16499
HRS1_p2-2	SRR17129371.lite.1.1350601	99.789	9000	0	19	1	8992	39801	30813	0	16497
HRS1_p2-2	SRR17129371.lite.1.336789	99.8	8996	0	18	1	8992	2908	11889	0	16497
HRS1_p2-2	SRR17129371.lite.1.806774	99.767	9004	1	20	1	8992	7548	16543	0	16493
HRS1_p2-2	SRR17129371.lite.1.969537	99.789	8992	0	19	1	8992	6263	15235	0	16482
HRS1_p2-2	SRR17129371.lite.1.432820	99.767	8997	0	21	1	8992	959	9939	0	16478
HRS1_p2-2	SRR17129371.lite.1.922185	99.767	8995	0	21	1	8992	14834	23810	0	16475
HRS1_p2-2	SRR17129371.lite.1.402910	99.744	9001	1	22	1	8992	17403	26390	0	16475
HRS1_p2-2	SRR17129371.lite.1.230798	99.722	9003	1	24	1	8992	11652	2663	0	16465
HRS1_p2-2	SRR17129371.lite.1.1092524	99.722	8998	0	25	1	8992	4590	13568	0	16454
HRS1_p2-2	SRR17129371.lite.1.781849	99.7	8992	25	2	1	8992	2941	11930	0	16454
HRS1_p2-2	SRR17129371.lite.1.1023325	99.711	8997	2	24	1	8992	4630	13607	0	16449
HRS1_p2-2	SRR17129371.lite.1.867805	99.667	9006	1	27	1	8992	14739	5749	0	16438
HRS1_p2-2	SRR17129371.lite.1.302499	99.666	8994	25	5	1	8992	7737	16727	0	16438
HRS1_p2-2	SRR17129371.lite.1.1184819	99.645	9012	0	28	1	8992	15859	6860	0	16436
HRS1_p2-2	SRR17129371.lite.1.805890	99.689	8998	0	28	1	8992	9878	903	0	16436
HRS1_p2-2	SRR17129371.lite.1.308067	99.689	8997	2	26	1	8992	2191	11166	0	16436
HRS1_p2-2	SRR17129371.lite.1.1062321	99.678	9001	0	28	1	8992	15836	6856	0	16434
HRS1_p2-2	SRR17129371.lite.1.85880	99.689	8997	0	28	1	8992	5594	14567	0	16434
HRS1_p2-2	SRR17129371.lite.1.1172987	99.667	8999	1	29	1	8992	2597	11573	0	16425
HRS1_p2-2	SRR17129371.lite.1.1267735	99.667	8996	3	27	1	8992	19908	10936	0	16421
HRS1_p2-2	SRR17129371.lite.1.1344459	99.644	9001	3	29	1	8992	11842	20822	0	16417
HRS1_p2-2	SRR17129371.lite.1.493357	99.622	8998	0	34	1	8992	3837	12806	0	16397
HRS1_p2-2	SRR17129371.lite.1.877808	99.523	9024	0	42	1	8992	12464	3452	0	16386
HRS1_p2-2	SRR17129371.lite.1.1040248	99.545	9002	25	14	1	8992	30142	21147	0	16382
HRS1_p2-2	SRR17129371.lite.1.730692	99.6	8996	3	33	1	8992	16722	7756	0	16382
HRS1_p2-2	SRR17129371.lite.1.68667	99.555	8998	25	15	1	8992	13264	4276	0	16380
HRS1_p2-2	SRR17129371.lite.1.55177	99.566	8993	25	14	1	8992	6948	15927	0	16379
HRS1_p2-2	SRR17129371.lite.1.521141	99.589	8997	0	37	1	8992	8203	17167	0	16375
HRS1_p2-2	SRR17129371.lite.1.77697	99.544	8996	25	16	1	8992	17062	8079	0	16371
HRS1_p2-2	SRR17129371.lite.1.1081317	99.567	8998	2	36	1	8992	5491	14457	0	16366
HRS1_p2-2	SRR17129371.lite.1.870418	99.544	9000	0	41	1	8992	18501	9535	0	16355
HRS1_p2-2	SRR17129371.lite.1.807913	99.501	9010	2	42	1	8992	11071	2087	0	16349
HRS1_p2-2	SRR17129371.lite.1.708457	99.478	9004	3	43	1	8992	4606	13577	0	16327
HRS1_p2-2	SRR17129371.lite.1.906456	99.38	9035	2	54	1	8992	9254	231	0	16325
HRS1_p2-2	SRR17129371.lite.1.887042	99.423	9015	1	50	1	8992	8813	17799	0	16312
HRS1_p2-2	SRR17129371.lite.1.982432	99.423	9008	4	48	1	8992	4940	13915	0	16303
HRS1_p2-2	SRR17129371.lite.1.198390	99.4	9003	27	21	1	8992	14942	5956	0	16301
HRS1_p2-2	SRR17129371.lite.1.735496	99.412	9009	3	49	1	8992	11866	2891	0	16297
HRS1_p2-2	SRR17129371.lite.1.566008	99.357	9025	4	53	1	8992	16822	7819	0	16295
HRS1_p2-2	SRR17129371.lite.1.581647	99.4	9005	5	48	1	8992	13067	4099	0	16284
HRS1_p2-2	SRR17129371.lite.1.387613	99.368	9016	4	53	1	8992	16767	7781	0	16284
HRS1_p2-2	SRR17129371.lite.1.209367	99.389	9005	1	54	1	8992	12361	3398	0	16275
HRS1_p2-2	SRR17129371.lite.1.395671	99.345	9008	5	52	1	8992	1625	10594	0	16259
HRS1_p2-2	SRR17129371.lite.1.370448	99.248	9039	4	63	1	8992	7530	16551	0	16257
HRS1_p2-2	SRR17129371.lite.1.137333	99.334	9009	8	51	1	8992	5382	14355	0	16257
HRS1_p2-2	SRR17129371.lite.1.649697	99.301	9015	4	58	1	8992	10252	19230	0	16244
HRS1_p2-2	SRR17129371.lite.1.1288596	99.29	9018	3	42	1	8992	15152	6170	0	16242
HRS1_p2-2	SRR17129371.lite.1.81432	99.311	9004	1	61	1	8992	14317	5363	0	16227
HRS1_p2-2	SRR17129371.lite.1.55867	99.213	9027	9	60	1	8992	11578	2579	0	16220
HRS1_p2-2	SRR17129371.lite.1.1218841	99.104	9043	7	71	1	8992	3286	12305	0	16183
HRS1_p2-2	SRR17129371.lite.1.238765	99.158	9023	6	69	1	8992	25134	16151	0	16177
HRS1_p2-2	SRR17129371.lite.1.904841	99.007	9068	2	83	1	8992	740	9795	0	16166
HRS1_p2-2	SRR17129371.lite.1.77699	98.943	9085	1	90	1	8992	3233	12315	0	16157
HRS1_p2-2	SRR17129371.lite.1.756187	98.995	9058	4	82	1	8992	2224	11260	0	16142
HRS1_p2-2	SRR17129371.lite.1.1284604	99.068	9016	7	77	1	8992	9708	18670	0	16113
HRS1_p2-2	SRR17129371.lite.1.744142	99.003	9024	6	83	1	8992	17351	8380	0	16089
HRS1_p2-2	SRR17129371.lite.1.605916	99.013	9015	7	80	1	8992	17831	8876	0	16079
HRS1_p2-2	SRR17129371.lite.1.326547	98.937	9032	11	84	1	8992	13831	4845	0	16068
HRS1_p2-2	SRR17129371.lite.1.678401	98.936	9020	8	86	1	8992	10576	1617	0	16044
HRS1_p2-2	SRR17129371.lite.1.808548	98.924	9013	5	91	1	8992	7493	16434	0	16022
HRS1_p2-2	SRR17129371.lite.1.1131752	98.824	9017	9	95	1	8992	6997	15941	0	15974
HRS2_p1-1	SRR17129371.lite.1.1428483	100	4313	0	0	1	4313	6211	10523	0	7965
HRS2_p1-1	SRR17129371.lite.1.1409097	100	4313	0	0	1	4313	6720	11032	0	7965
HRS2_p1-1	SRR17129371.lite.1.1405823	100	4313	0	0	1	4313	7367	11679	0	7965
HRS2_p1-1	SRR17129371.lite.1.1355330	100	4313	0	0	1	4313	9134	4822	0	7965
HRS2_p1-1	SRR17129371.lite.1.1348453	100	4313	0	0	1	4313	13232	8920	0	7965
HRS2_p1-1	SRR17129371.lite.1.1332020	100	4313	0	0	1	4313	1504	5816	0	7965
HRS2_p1-1	SRR17129371.lite.1.1329045	100	4313	0	0	1	4313	8369	12681	0	7965
HRS2_p1-1	SRR17129371.lite.1.1328442	100	4313	0	0	1	4313	5885	10197	0	7965
HRS2_p1-1	SRR17129371.lite.1.1320434	100	4313	0	0	1	4313	1176	5488	0	7965
HRS2_p1-1	SRR17129371.lite.1.1291905	100	4313	0	0	1	4313	7842	3530	0	7965
HRS2_p1-1	SRR17129371.lite.1.1249248	100	4313	0	0	1	4313	436	4748	0	7965
HRS2_p1-1	SRR17129371.lite.1.1210874	100	4313	0	0	1	4313	5660	1348	0	7965
HRS2_p1-1	SRR17129371.lite.1.1194279	100	4313	0	0	1	4313	5098	9410	0	7965
HRS2_p1-1	SRR17129371.lite.1.1170696	100	4313	0	0	1	4313	6349	2037	0	7965
HRS2_p1-1	SRR17129371.lite.1.1158702	100	4313	0	0	1	4313	9600	5288	0	7965
HRS2_p1-1	SRR17129371.lite.1.1143069	100	4313	0	0	1	4313	2417	6729	0	7965
HRS2_p1-1	SRR17129371.lite.1.1136459	100	4313	0	0	1	4313	8438	4126	0	7965
HRS2_p1-1	SRR17129371.lite.1.1065740	100	4313	0	0	1	4313	10431	6119	0	7965
HRS2_p1-1	SRR17129371.lite.1.1029985	100	4313	0	0	1	4313	6155	1843	0	7965
HRS2_p1-1	SRR17129371.lite.1.1002187	100	4313	0	0	1	4313	6311	10623	0	7965
HRS2_p1-1	SRR17129371.lite.1.981722	100	4313	0	0	1	4313	8369	4057	0	7965
HRS2_p1-1	SRR17129371.lite.1.971660	100	4313	0	0	1	4313	6259	1947	0	7965
HRS2_p1-1	SRR17129371.lite.1.923767	100	4313	0	0	1	4313	5823	10135	0	7965
HRS2_p1-1	SRR17129371.lite.1.907525	100	4313	0	0	1	4313	6645	2333	0	7965
HRS2_p1-1	SRR17129371.lite.1.899787	100	4313	0	0	1	4313	6793	11105	0	7965
HRS2_p1-1	SRR17129371.lite.1.891126	100	4313	0	0	1	4313	2855	7167	0	7965
HRS2_p1-1	SRR17129371.lite.1.869721	100	4313	0	0	1	4313	6281	1969	0	7965
HRS2_p1-1	SRR17129371.lite.1.867735	100	4313	0	0	1	4313	5747	10059	0	7965
HRS2_p1-1	SRR17129371.lite.1.866508	100	4313	0	0	1	4313	4996	9308	0	7965
HRS2_p1-1	SRR17129371.lite.1.848339	100	4313	0	0	1	4313	8557	4245	0	7965
HRS2_p1-1	SRR17129371.lite.1.809778	100	4313	0	0	1	4313	8550	12862	0	7965
HRS2_p1-1	SRR17129371.lite.1.803193	100	4313	0	0	1	4313	9638	13950	0	7965
HRS2_p1-1	SRR17129371.lite.1.775311	100	4313	0	0	1	4313	7826	3514	0	7965
HRS2_p1-1	SRR17129371.lite.1.728220	100	4313	0	0	1	4313	651	4963	0	7965
HRS2_p1-1	SRR17129371.lite.1.695059	100	4313	0	0	1	4313	4026	8338	0	7965
HRS2_p1-1	SRR17129371.lite.1.660134	100	4313	0	0	1	4313	869	5181	0	7965
HRS2_p1-1	SRR17129371.lite.1.644983	100	4313	0	0	1	4313	4120	8432	0	7965
HRS2_p1-1	SRR17129371.lite.1.613559	100	4313	0	0	1	4313	9946	5634	0	7965
HRS2_p1-1	SRR17129371.lite.1.551662	100	4313	0	0	1	4313	7321	11633	0	7965
HRS2_p1-1	SRR17129371.lite.1.527676	100	4313	0	0	1	4313	4809	497	0	7965
HRS2_p1-1	SRR17129371.lite.1.512846	100	4313	0	0	1	4313	3745	8057	0	7965
HRS2_p1-1	SRR17129371.lite.1.505907	100	4313	0	0	1	4313	7303	11615	0	7965
HRS2_p1-1	SRR17129371.lite.1.491647	100	4313	0	0	1	4313	13822	18134	0	7965
HRS2_p1-1	SRR17129371.lite.1.400302	100	4313	0	0	1	4313	2993	7305	0	7965
HRS2_p1-1	SRR17129371.lite.1.380217	100	4313	0	0	1	4313	10916	15228	0	7965
HRS2_p1-1	SRR17129371.lite.1.374450	100	4313	0	0	1	4313	6381	10693	0	7965
HRS2_p1-1	SRR17129371.lite.1.356110	100	4313	0	0	1	4313	9112	4800	0	7965
HRS2_p1-1	SRR17129371.lite.1.343924	100	4313	0	0	1	4313	6831	2519	0	7965
HRS2_p1-1	SRR17129371.lite.1.337083	100	4313	0	0	1	4313	4326	8638	0	7965
HRS2_p1-1	SRR17129371.lite.1.320097	100	4313	0	0	1	4313	7471	3159	0	7965
HRS2_p1-1	SRR17129371.lite.1.266572	100	4313	0	0	1	4313	6718	2406	0	7965
HRS2_p1-1	SRR17129371.lite.1.264907	100	4313	0	0	1	4313	6750	2438	0	7965
HRS2_p1-1	SRR17129371.lite.1.245987	100	4313	0	0	1	4313	6940	2628	0	7965
HRS2_p1-1	SRR17129371.lite.1.244973	100	4313	0	0	1	4313	6829	11141	0	7965
HRS2_p1-1	SRR17129371.lite.1.196472	100	4313	0	0	1	4313	4845	9157	0	7965
HRS2_p1-1	SRR17129371.lite.1.188149	100	4313	0	0	1	4313	6854	2542	0	7965
HRS2_p1-1	SRR17129371.lite.1.136711	100	4313	0	0	1	4313	3939	8251	0	7965
HRS2_p1-1	SRR17129371.lite.1.117848	100	4313	0	0	1	4313	3036	7348	0	7965
HRS2_p1-1	SRR17129371.lite.1.100117	100	4313	0	0	1	4313	5587	9899	0	7965
HRS2_p1-1	SRR17129371.lite.1.83308	100	4313	0	0	1	4313	13760	9448	0	7965
HRS2_p1-1	SRR17129371.lite.1.70876	100	4313	0	0	1	4313	4154	8466	0	7965
HRS2_p1-1	SRR17129371.lite.1.70238	100	4313	0	0	1	4313	5395	1083	0	7965
HRS2_p1-1	SRR17129371.lite.1.37967	100	4313	0	0	1	4313	9203	4891	0	7965
HRS2_p1-1	SRR17129371.lite.1.20929	100	4313	0	0	1	4313	13183	8871	0	7965
HRS2_p1-1	SRR17129371.lite.1.1355415	99.977	4314	0	1	1	4313	21306	16993	0	7960
HRS2_p1-1	SRR17129371.lite.1.1300774	99.977	4314	0	1	1	4313	5963	10276	0	7960
HRS2_p1-1	SRR17129371.lite.1.1230750	99.977	4313	1	0	1	4313	9166	13478	0	7960
HRS2_p1-1	SRR17129371.lite.1.1157749	99.977	4314	0	1	1	4313	9654	5341	0	7960
HRS2_p1-1	SRR17129371.lite.1.1028587	99.977	4314	0	1	1	4313	8518	12831	0	7960
HRS2_p1-1	SRR17129371.lite.1.973855	99.977	4314	0	1	1	4313	15708	11395	0	7960
HRS2_p1-1	SRR17129371.lite.1.945016	99.977	4314	0	1	1	4313	8523	4210	0	7960
HRS2_p1-1	SRR17129371.lite.1.872580	99.977	4314	0	1	1	4313	3965	8278	0	7960
HRS2_p1-1	SRR17129371.lite.1.779695	99.977	4314	0	1	1	4313	2772	7085	0	7960
HRS2_p1-1	SRR17129371.lite.1.769172	99.977	4314	0	1	1	4313	686	4999	0	7960
HRS2_p1-1	SRR17129371.lite.1.753936	99.977	4314	0	1	1	4313	5314	1001	0	7960
HRS2_p1-1	SRR17129371.lite.1.728818	99.977	4314	0	1	1	4313	13067	8754	0	7960
HRS2_p1-1	SRR17129371.lite.1.680064	99.977	4314	0	1	1	4313	6484	2171	0	7960
HRS2_p1-1	SRR17129371.lite.1.587690	99.977	4314	0	1	1	4313	13818	9505	0	7960
HRS2_p1-1	SRR17129371.lite.1.537142	99.977	4314	0	1	1	4313	2382	6695	0	7960
HRS2_p1-1	SRR17129371.lite.1.494447	99.977	4314	0	1	1	4313	6725	2412	0	7960
HRS2_p1-1	SRR17129371.lite.1.386109	99.977	4314	0	1	1	4313	9123	4810	0	7960
HRS2_p1-1	SRR17129371.lite.1.379319	99.977	4314	0	1	1	4313	9062	13375	0	7960
HRS2_p1-1	SRR17129371.lite.1.259686	99.977	4314	0	1	1	4313	2794	7107	0	7960
HRS2_p1-1	SRR17129371.lite.1.247440	99.977	4314	0	1	1	4313	4414	101	0	7960
HRS2_p1-1	SRR17129371.lite.1.77398	99.977	4314	0	1	1	4313	11955	16268	0	7960
HRS2_p1-1	SRR17129371.lite.1.58066	99.977	4314	0	1	1	4313	5593	1280	0	7960
HRS2_p1-1	SRR17129371.lite.1.8855	99.977	4314	0	1	1	4313	5834	10147	0	7960
HRS2_p1-1	SRR17129371.lite.1.1405532	99.977	4313	0	1	1	4313	5537	9848	0	7958
HRS2_p1-1	SRR17129371.lite.1.1339992	99.977	4313	0	1	1	4313	1278	5589	0	7958
HRS2_p1-1	SRR17129371.lite.1.1329677	99.977	4313	0	1	1	4313	19427	15116	0	7958
HRS2_p1-1	SRR17129371.lite.1.1269618	99.977	4313	0	1	1	4313	4671	8982	0	7958
HRS2_p1-1	SRR17129371.lite.1.1239840	99.977	4313	0	1	1	4313	3226	7537	0	7958
HRS2_p1-1	SRR17129371.lite.1.1225005	99.977	4313	0	1	1	4313	5804	10115	0	7958
HRS2_p1-1	SRR17129371.lite.1.1218514	99.977	4313	0	1	2	4313	17390	13078	0	7958
HRS2_p1-1	SRR17129371.lite.1.1216389	99.977	4313	0	1	1	4313	4376	8687	0	7958
HRS2_p1-1	SRR17129371.lite.1.1173880	99.977	4313	0	1	1	4313	9616	5305	0	7958
HRS2_p1-1	SRR17129371.lite.1.1164840	99.977	4313	0	1	1	4313	5192	9503	0	7958
HRS2_p1-1	SRR17129371.lite.1.1136278	99.977	4313	0	1	1	4313	8336	12647	0	7958
HRS2_p1-1	SRR17129371.lite.1.1078185	99.977	4313	0	1	1	4313	18919	14608	0	7958
HRS2_p1-1	SRR17129371.lite.1.1075161	99.977	4313	0	1	1	4313	4592	8903	0	7958
HRS2_p1-1	SRR17129371.lite.1.1057491	99.977	4313	0	1	1	4313	13762	9451	0	7958
HRS2_p1-1	SRR17129371.lite.1.1041226	99.977	4313	0	1	1	4313	8760	4449	0	7958
HRS2_p1-1	SRR17129371.lite.1.1019376	99.977	4313	0	1	1	4313	9658	5347	0	7958
HRS2_p1-1	SRR17129371.lite.1.992720	99.977	4313	0	1	1	4313	3903	8214	0	7958
HRS2_p1-1	SRR17129371.lite.1.992216	99.977	4313	0	1	1	4313	574	4885	0	7958
HRS2_p1-1	SRR17129371.lite.1.990727	99.977	4313	0	1	1	4313	264	4575	0	7958
HRS2_p1-1	SRR17129371.lite.1.968148	99.977	4313	0	1	1	4313	6639	10950	0	7958
HRS2_p1-1	SRR17129371.lite.1.848994	99.977	4313	0	1	1	4313	15361	11050	0	7958
HRS2_p1-1	SRR17129371.lite.1.820720	99.977	4313	0	1	1	4313	16976	12665	0	7958
HRS2_p1-1	SRR17129371.lite.1.804352	99.977	4313	0	1	1	4313	6402	10713	0	7958
HRS2_p1-1	SRR17129371.lite.1.788837	99.977	4313	0	1	1	4313	2869	7180	0	7958
HRS2_p1-1	SRR17129371.lite.1.707951	99.977	4313	0	1	1	4313	11547	7236	0	7958
HRS2_p1-1	SRR17129371.lite.1.701292	99.977	4313	0	1	1	4313	2708	7019	0	7958
HRS2_p1-1	SRR17129371.lite.1.633759	99.977	4313	0	1	1	4313	5027	9338	0	7958
HRS2_p1-1	SRR17129371.lite.1.613547	99.977	4313	0	1	1	4313	10483	14794	0	7958
HRS2_p1-1	SRR17129371.lite.1.591095	99.977	4313	0	1	1	4313	2551	6862	0	7958
HRS2_p1-1	SRR17129371.lite.1.583617	99.977	4313	0	1	1	4313	2188	6499	0	7958
HRS2_p1-1	SRR17129371.lite.1.540622	99.977	4313	0	1	1	4313	9645	5334	0	7958
HRS2_p1-1	SRR17129371.lite.1.518029	99.977	4313	0	1	1	4313	7998	12309	0	7958
HRS2_p1-1	SRR17129371.lite.1.457601	99.977	4313	0	1	1	4313	5174	863	0	7958
HRS2_p1-1	SRR17129371.lite.1.435741	99.977	4313	0	1	1	4313	2376	6687	0	7958
HRS2_p1-1	SRR17129371.lite.1.426159	99.977	4313	0	1	1	4313	7651	11962	0	7958
HRS2_p1-1	SRR17129371.lite.1.422076	99.977	4313	0	1	1	4313	6960	2649	0	7958
HRS2_p1-1	SRR17129371.lite.1.405860	99.977	4313	0	1	1	4313	17289	12978	0	7958
HRS2_p1-1	SRR17129371.lite.1.402559	99.977	4313	0	1	1	4313	9720	14031	0	7958
HRS2_p1-1	SRR17129371.lite.1.396241	99.977	4313	0	1	1	4313	6007	1696	0	7958
HRS2_p1-1	SRR17129371.lite.1.368500	99.977	4313	0	1	1	4313	5719	1408	0	7958
HRS2_p1-1	SRR17129371.lite.1.366786	99.977	4313	0	1	1	4313	3363	7674	0	7958
HRS2_p1-1	SRR17129371.lite.1.324709	99.977	4313	0	1	1	4313	10545	6234	0	7958
HRS2_p1-1	SRR17129371.lite.1.314598	99.977	4313	0	1	1	4313	8366	12677	0	7958
HRS2_p1-1	SRR17129371.lite.1.294303	99.977	4313	0	1	1	4313	245	4556	0	7958
HRS2_p1-1	SRR17129371.lite.1.290471	99.977	4313	0	1	1	4313	5075	764	0	7958
HRS2_p1-1	SRR17129371.lite.1.207668	99.977	4313	0	1	1	4313	9695	5384	0	7958
HRS2_p1-1	SRR17129371.lite.1.199263	99.977	4313	0	1	1	4313	4501	8812	0	7958
HRS2_p1-1	SRR17129371.lite.1.198071	99.977	4313	0	1	1	4313	11970	7659	0	7958
HRS2_p1-1	SRR17129371.lite.1.186986	99.977	4313	0	1	1	4313	14802	10491	0	7958
HRS2_p1-1	SRR17129371.lite.1.171622	99.977	4313	0	1	1	4313	4674	8985	0	7958
HRS2_p1-1	SRR17129371.lite.1.165637	99.977	4313	0	1	1	4313	8834	13145	0	7958
HRS2_p1-1	SRR17129371.lite.1.136026	99.977	4313	0	1	1	4313	10969	15280	0	7958
HRS2_p1-1	SRR17129371.lite.1.79405	99.977	4313	0	1	1	4313	9989	5678	0	7958
HRS2_p1-1	SRR17129371.lite.1.60660	99.977	4313	0	1	1	4313	10026	5715	0	7958
HRS2_p1-1	SRR17129371.lite.1.25523	99.977	4313	0	1	1	4313	1877	6188	0	7958
HRS2_p1-1	SRR17129371.lite.1.1158694	99.954	4315	0	2	1	4313	5841	10155	0	7956
HRS2_p1-1	SRR17129371.lite.1.1147549	99.954	4315	0	2	1	4313	16309	11995	0	7956
HRS2_p1-1	SRR17129371.lite.1.661652	99.954	4315	0	2	1	4313	7803	3489	0	7956
HRS2_p1-1	SRR17129371.lite.1.509298	99.954	4315	0	2	1	4313	5636	9950	0	7956
HRS2_p1-1	SRR17129371.lite.1.445678	99.954	4315	0	2	1	4313	3285	7599	0	7956
HRS2_p1-1	SRR17129371.lite.1.304281	99.954	4315	0	2	1	4313	8939	4625	0	7956
HRS2_p1-1	SRR17129371.lite.1.258353	99.954	4315	0	2	1	4313	4928	9242	0	7956
HRS2_p1-1	SRR17129371.lite.1.37838	99.954	4315	0	2	1	4313	13939	9625	0	7956
HRS2_p1-1	SRR17129371.lite.1.1418209	99.954	4314	0	2	1	4313	5633	9945	0	7954
HRS2_p1-1	SRR17129371.lite.1.1243281	99.954	4314	0	2	1	4313	13003	17315	0	7954
HRS2_p1-1	SRR17129371.lite.1.1176876	99.954	4314	0	2	1	4313	15506	19818	0	7954
HRS2_p1-1	SRR17129371.lite.1.1064864	99.954	4314	0	2	1	4313	8911	4599	0	7954
HRS2_p1-1	SRR17129371.lite.1.1042119	99.954	4314	0	2	1	4313	4911	599	0	7954
HRS2_p1-1	SRR17129371.lite.1.988526	99.954	4314	0	2	1	4313	10158	5846	0	7954
HRS2_p1-1	SRR17129371.lite.1.988214	99.954	4314	0	2	1	4313	855	5167	0	7954
HRS2_p1-1	SRR17129371.lite.1.956400	99.954	4314	0	2	1	4313	15833	11521	0	7954
HRS2_p1-1	SRR17129371.lite.1.923617	99.954	4314	0	2	1	4313	16977	12665	0	7954
HRS2_p1-1	SRR17129371.lite.1.787243	99.954	4314	0	2	1	4313	9624	13936	0	7954
HRS2_p1-1	SRR17129371.lite.1.535561	99.954	4314	0	2	1	4313	11397	15709	0	7954
HRS2_p1-1	SRR17129371.lite.1.398416	99.954	4314	0	2	1	4313	20276	15964	0	7954
HRS2_p1-1	SRR17129371.lite.1.373759	99.954	4314	0	2	1	4313	1151	5463	0	7954
HRS2_p1-1	SRR17129371.lite.1.326618	99.954	4314	0	2	1	4313	4622	310	0	7954
HRS2_p1-1	SRR17129371.lite.1.315706	99.954	4314	0	2	1	4313	7002	2690	0	7954
HRS2_p1-1	SRR17129371.lite.1.308333	99.954	4314	0	2	1	4313	9246	4934	0	7954
HRS2_p1-1	SRR17129371.lite.1.75677	99.954	4313	2	0	1	4313	7922	12234	0	7954
HRS2_p1-1	SRR17129371.lite.1.1413833	99.954	4313	0	2	1	4313	7853	3543	0	7952
HRS2_p1-1	SRR17129371.lite.1.1400047	99.954	4313	0	2	1	4313	4887	577	0	7952
HRS2_p1-1	SRR17129371.lite.1.1366201	99.954	4313	0	2	1	4313	5881	10191	0	7952
HRS2_p1-1	SRR17129371.lite.1.1318188	99.954	4313	0	2	1	4313	13700	9390	0	7952
HRS2_p1-1	SRR17129371.lite.1.1290967	99.954	4313	0	2	1	4313	15549	11239	0	7952
HRS2_p1-1	SRR17129371.lite.1.1230220	99.954	4313	1	1	1	4313	4337	26	0	7952
HRS2_p1-1	SRR17129371.lite.1.1225449	99.954	4313	0	2	1	4313	6025	10335	0	7952
HRS2_p1-1	SRR17129371.lite.1.1224125	99.954	4313	0	2	1	4313	4770	9080	0	7952
HRS2_p1-1	SRR17129371.lite.1.1213780	99.954	4313	0	2	1	4313	5973	1663	0	7952
HRS2_p1-1	SRR17129371.lite.1.1193974	99.954	4313	0	2	1	4313	11164	6854	0	7952
HRS2_p1-1	SRR17129371.lite.1.1161956	99.954	4313	0	2	1	4313	2397	6707	0	7952
HRS2_p1-1	SRR17129371.lite.1.1114547	99.954	4313	0	2	1	4313	7654	11964	0	7952
HRS2_p1-1	SRR17129371.lite.1.1092325	99.954	4313	0	2	1	4313	439	4749	0	7952
HRS2_p1-1	SRR17129371.lite.1.1055949	99.954	4313	1	1	1	4313	1395	5706	0	7952
HRS2_p1-1	SRR17129371.lite.1.1041592	99.954	4313	0	2	1	4313	8843	4533	0	7952
HRS2_p1-1	SRR17129371.lite.1.1034303	99.954	4313	0	2	1	4313	20423	16113	0	7952
HRS2_p1-1	SRR17129371.lite.1.989252	99.954	4313	0	2	1	4313	5955	1645	0	7952
HRS2_p1-1	SRR17129371.lite.1.978613	99.954	4313	0	2	1	4313	4797	487	0	7952
HRS2_p1-1	SRR17129371.lite.1.887611	99.954	4313	0	2	1	4313	8316	4006	0	7952
HRS2_p1-1	SRR17129371.lite.1.823801	99.954	4313	0	2	1	4313	4251	8561	0	7952
HRS2_p1-1	SRR17129371.lite.1.678016	99.954	4313	0	2	1	4313	12653	8343	0	7952
HRS2_p1-1	SRR17129371.lite.1.524821	99.954	4313	0	2	1	4313	9497	5187	0	7952
HRS2_p1-1	SRR17129371.lite.1.522982	99.954	4313	0	2	1	4313	2533	6843	0	7952
HRS2_p1-1	SRR17129371.lite.1.518665	99.954	4313	0	2	1	4313	4615	8925	0	7952
HRS2_p1-1	SRR17129371.lite.1.502552	99.954	4313	0	2	1	4313	9554	13864	0	7952
HRS2_p1-1	SRR17129371.lite.1.499810	99.954	4313	0	2	1	4313	2947	7257	0	7952
HRS2_p1-1	SRR17129371.lite.1.476820	99.954	4313	0	2	1	4313	3620	7930	0	7952
HRS2_p1-1	SRR17129371.lite.1.143651	99.954	4313	0	2	1	4313	14163	9853	0	7952
HRS2_p1-1	SRR17129371.lite.1.106719	99.954	4313	0	2	1	4313	1051	5361	0	7952
HRS2_p1-1	SRR17129371.lite.1.31521	99.954	4313	1	1	1	4313	2685	6996	0	7952
HRS2_p1-1	SRR17129371.lite.1.28594	99.954	4313	0	2	1	4313	5375	9685	0	7952
HRS2_p1-1	SRR17129371.lite.1.26541	99.954	4313	0	2	1	4313	8611	4301	0	7952
HRS2_p1-1	SRR17129371.lite.1.1149491	99.93	4316	0	2	1	4313	9804	5489	0	7950
HRS2_p1-1	SRR17129371.lite.1.824846	99.93	4316	0	3	1	4313	18678	14363	0	7950
HRS2_p1-1	SRR17129371.lite.1.22929	99.93	4316	0	3	1	4313	5582	9897	0	7950
HRS2_p1-1	SRR17129371.lite.1.1259552	99.93	4315	0	3	1	4313	2540	6853	0	7949
HRS2_p1-1	SRR17129371.lite.1.1074164	99.93	4315	0	3	1	4313	1583	5896	0	7949
HRS2_p1-1	SRR17129371.lite.1.1028295	99.93	4315	0	3	1	4313	23447	27760	0	7949
HRS2_p1-1	SRR17129371.lite.1.739013	99.93	4315	0	3	1	4313	11048	6735	0	7949
HRS2_p1-1	SRR17129371.lite.1.518624	99.93	4315	0	3	1	4313	15190	10877	0	7949
HRS2_p1-1	SRR17129371.lite.1.297582	99.93	4315	0	3	1	4313	5662	9975	0	7949
HRS2_p1-1	SRR17129371.lite.1.183984	99.93	4315	0	3	1	4313	9518	13831	0	7949
HRS2_p1-1	SRR17129371.lite.1.110112	99.93	4315	0	3	1	4313	12073	16386	0	7949
HRS2_p1-1	SRR17129371.lite.1.2117	99.93	4315	0	3	1	4313	14519	10206	0	7949
HRS2_p1-1	SRR17129371.lite.1.1317079	99.93	4314	0	3	1	4313	3408	7719	0	7947
HRS2_p1-1	SRR17129371.lite.1.1121538	99.907	4317	0	4	1	4313	7311	2995	0	7947
HRS2_p1-1	SRR17129371.lite.1.1105988	99.93	4313	1	2	1	4313	6655	2345	0	7947
HRS2_p1-1	SRR17129371.lite.1.788010	99.93	4314	0	3	1	4313	1243	5554	0	7947
HRS2_p1-1	SRR17129371.lite.1.717765	99.93	4314	0	3	1	4313	8064	12375	0	7947
HRS2_p1-1	SRR17129371.lite.1.607234	99.907	4317	0	4	1	4313	11335	7019	0	7947
HRS2_p1-1	SRR17129371.lite.1.580006	99.93	4313	2	1	1	4313	9479	5168	0	7947
HRS2_p1-1	SRR17129371.lite.1.562919	99.907	4317	0	4	1	4313	7519	3203	0	7947
HRS2_p1-1	SRR17129371.lite.1.472171	99.93	4314	0	3	1	4313	2253	6564	0	7947
HRS2_p1-1	SRR17129371.lite.1.351982	99.93	4314	0	3	1	4313	2138	6449	0	7947
HRS2_p1-1	SRR17129371.lite.1.100225	99.93	4314	0	3	1	4313	22043	17732	0	7947
HRS2_p1-1	SRR17129371.lite.1.77792	99.93	4314	0	3	1	4313	5251	9562	0	7947
HRS2_p1-1	SRR17129371.lite.1.65799	99.93	4313	1	2	1	4313	14422	10112	0	7947
HRS2_p1-1	SRR17129371.lite.1.1349855	99.907	4316	0	4	1	4313	2127	6441	0	7945
HRS2_p1-1	SRR17129371.lite.1.1340587	99.93	4313	0	3	1	4313	25340	29649	0	7945
HRS2_p1-1	SRR17129371.lite.1.1251022	99.907	4316	0	4	1	4313	3373	7687	0	7945
HRS2_p1-1	SRR17129371.lite.1.1239383	99.93	4313	0	3	1	4313	6391	2082	0	7945
HRS2_p1-1	SRR17129371.lite.1.1217368	99.93	4313	0	3	1	4313	10663	14972	0	7945
HRS2_p1-1	SRR17129371.lite.1.1208995	99.93	4313	0	3	1	4313	9921	14230	0	7945
HRS2_p1-1	SRR17129371.lite.1.827721	99.93	4313	0	3	1	4313	11648	7339	0	7945
HRS2_p1-1	SRR17129371.lite.1.779689	99.93	4313	0	3	1	4313	8773	13082	0	7945
HRS2_p1-1	SRR17129371.lite.1.731238	99.93	4313	0	3	1	4313	28586	24277	0	7945
HRS2_p1-1	SRR17129371.lite.1.563129	99.93	4313	0	3	1	4313	17728	22037	0	7945
HRS2_p1-1	SRR17129371.lite.1.544538	99.93	4313	0	3	1	4313	9237	13546	0	7945
HRS2_p1-1	SRR17129371.lite.1.385537	99.93	4313	0	3	1	4313	4699	9008	0	7945
HRS2_p1-1	SRR17129371.lite.1.316872	99.93	4313	0	3	1	4313	6878	11187	0	7945
HRS2_p1-1	SRR17129371.lite.1.263394	99.93	4313	0	3	1	4313	4963	654	0	7945
HRS2_p1-1	SRR17129371.lite.1.187249	99.93	4313	0	3	1	4313	3318	7627	0	7945
HRS2_p1-1	SRR17129371.lite.1.126669	99.93	4313	0	3	1	4313	7990	12299	0	7945
HRS2_p1-1	SRR17129371.lite.1.71053	99.93	4313	0	3	1	4313	75	4384	0	7945
HRS2_p1-1	SRR17129371.lite.1.717217	99.907	4315	0	4	1	4313	7200	11512	0	7943
HRS2_p1-1	SRR17129371.lite.1.555476	99.907	4315	0	4	1	4313	25039	29351	0	7943
HRS2_p1-1	SRR17129371.lite.1.314168	99.907	4315	1	3	1	4313	8917	4604	0	7943
HRS2_p1-1	SRR17129371.lite.1.299977	99.907	4315	0	4	1	4313	11671	15983	0	7943
HRS2_p1-1	SRR17129371.lite.1.1086242	99.907	4314	0	4	1	4313	6075	1765	0	7941
HRS2_p1-1	SRR17129371.lite.1.986150	99.907	4314	0	4	1	4313	4719	9029	0	7941
HRS2_p1-1	SRR17129371.lite.1.866708	99.907	4314	0	4	1	4313	9303	4993	0	7941
HRS2_p1-1	SRR17129371.lite.1.673414	99.907	4314	0	4	1	4313	6140	1830	0	7941
HRS2_p1-1	SRR17129371.lite.1.585919	99.907	4314	1	3	1	4313	7491	3180	0	7941
HRS2_p1-1	SRR17129371.lite.1.463222	99.907	4314	0	4	1	4313	7942	3632	0	7941
HRS2_p1-1	SRR17129371.lite.1.188730	99.907	4314	0	4	1	4313	12579	8269	0	7941
HRS2_p1-1	SRR17129371.lite.1.148638	99.907	4314	1	3	2	4313	11882	16194	0	7941
HRS2_p1-1	SRR17129371.lite.1.1224925	99.884	4317	0	5	1	4313	6226	1911	0	7939
HRS2_p1-1	SRR17129371.lite.1.1007857	99.907	4313	0	4	1	4313	5294	9602	0	7939
HRS2_p1-1	SRR17129371.lite.1.1001943	99.907	4313	0	4	1	4313	12129	7821	0	7939
HRS2_p1-1	SRR17129371.lite.1.921484	99.907	4313	0	1	1	4313	7038	2730	0	7939
HRS2_p1-1	SRR17129371.lite.1.896526	99.907	4313	0	4	1	4313	11616	15924	0	7939
HRS2_p1-1	SRR17129371.lite.1.721554	99.884	4317	0	5	1	4313	7012	2697	0	7939
HRS2_p1-1	SRR17129371.lite.1.464731	99.907	4313	1	3	1	4313	4310	1	0	7939
HRS2_p1-1	SRR17129371.lite.1.403202	99.907	4313	0	4	1	4313	13626	17934	0	7939
HRS2_p1-1	SRR17129371.lite.1.234833	99.907	4313	0	4	1	4313	6671	10979	0	7939
HRS2_p1-1	SRR17129371.lite.1.152534	99.907	4313	0	3	1	4313	11527	15835	0	7939
HRS2_p1-1	SRR17129371.lite.1.72931	99.907	4313	1	3	1	4313	3394	7703	0	7939
HRS2_p1-1	SRR17129371.lite.1.2395	99.907	4313	0	4	1	4313	10710	6402	0	7939
HRS2_p1-1	SRR17129371.lite.1.809027	99.861	4319	0	6	1	4313	9846	5528	0	7938
HRS2_p1-1	SRR17129371.lite.1.877350	99.884	4315	0	5	1	4313	10392	14703	0	7936
HRS2_p1-1	SRR17129371.lite.1.700289	99.884	4315	0	5	1	4313	15362	11051	0	7936
HRS2_p1-1	SRR17129371.lite.1.238288	99.884	4315	0	5	1	4313	8564	12875	0	7936
HRS2_p1-1	SRR17129371.lite.1.1346636	99.884	4314	0	5	1	4313	696	5005	0	7934
HRS2_p1-1	SRR17129371.lite.1.1223471	99.884	4314	0	5	1	4313	20505	16196	0	7934
HRS2_p1-1	SRR17129371.lite.1.1060900	99.861	4317	0	6	1	4313	5866	1552	0	7934
HRS2_p1-1	SRR17129371.lite.1.1055102	99.884	4314	0	5	1	4313	4396	87	0	7934
HRS2_p1-1	SRR17129371.lite.1.773055	99.861	4317	0	6	1	4313	10108	14422	0	7934
HRS2_p1-1	SRR17129371.lite.1.280210	99.884	4314	0	5	1	4313	21644	17335	0	7934
HRS2_p1-1	SRR17129371.lite.1.1377489	99.884	4313	0	5	1	4313	1476	5783	0	7932
HRS2_p1-1	SRR17129371.lite.1.1351950	99.884	4313	0	5	1	4313	10303	14610	0	7932
HRS2_p1-1	SRR17129371.lite.1.1278777	99.884	4313	0	5	1	4313	11263	6956	0	7932
HRS2_p1-1	SRR17129371.lite.1.1160900	99.861	4316	0	4	1	4313	10404	6092	0	7932
HRS2_p1-1	SRR17129371.lite.1.1139422	99.884	4313	0	5	1	4313	7493	11800	0	7932
HRS2_p1-1	SRR17129371.lite.1.639504	99.884	4313	0	2	1	4313	11335	7028	0	7932
HRS2_p1-1	SRR17129371.lite.1.316658	99.884	4313	0	5	1	4313	19868	15561	0	7932
HRS2_p1-1	SRR17129371.lite.1.155564	99.884	4313	0	5	1	4313	18644	14337	0	7932
HRS2_p1-1	SRR17129371.lite.1.32536	99.884	4313	0	5	1	4313	11199	6892	0	7932
HRS2_p1-1	SRR17129371.lite.1.1208580	99.861	4315	0	6	1	4313	13414	9104	0	7930
HRS2_p1-1	SRR17129371.lite.1.1205808	99.861	4315	0	6	1	4313	7670	3360	0	7930
HRS2_p1-1	SRR17129371.lite.1.910982	99.861	4315	0	6	1	4313	3019	7329	0	7930
HRS2_p1-1	SRR17129371.lite.1.398815	99.861	4315	0	6	1	4313	5924	10234	0	7930
HRS2_p1-1	SRR17129371.lite.1.196181	99.861	4315	0	5	1	4313	10268	14578	0	7930
HRS2_p1-1	SRR17129371.lite.1.54465	99.861	4315	0	6	1	4313	5532	1222	0	7930
HRS2_p1-1	SRR17129371.lite.1.39956	99.861	4315	0	6	1	4313	2435	6745	0	7930
HRS2_p1-1	SRR17129371.lite.1.1018044	99.861	4314	0	6	1	4313	10026	14334	0	7928
HRS2_p1-1	SRR17129371.lite.1.855447	99.861	4314	0	6	1	4313	10430	14738	0	7928
HRS2_p1-1	SRR17129371.lite.1.712868	99.861	4314	0	6	1	4313	11758	7450	0	7928
HRS2_p1-1	SRR17129371.lite.1.404936	99.861	4313	2	4	1	4313	15348	11040	0	7928
HRS2_p1-1	SRR17129371.lite.1.210706	99.815	4321	0	7	1	4313	15155	10835	0	7928
HRS2_p1-1	SRR17129371.lite.1.207454	99.861	4314	1	5	1	4313	3117	7426	0	7928
HRS2_p1-1	SRR17129371.lite.1.207141	99.861	4314	0	6	1	4313	6018	1710	0	7928
HRS2_p1-1	SRR17129371.lite.1.163261	99.861	4314	0	6	1	4313	7845	3537	0	7928
HRS2_p1-1	SRR17129371.lite.1.1296577	99.861	4313	0	6	1	4313	10524	14830	0	7926
HRS2_p1-1	SRR17129371.lite.1.127600	99.838	4316	1	6	1	4313	7640	11952	0	7926
HRS2_p1-1	SRR17129371.lite.1.1065796	99.838	4316	0	7	1	4313	9656	5345	0	7925
HRS2_p1-1	SRR17129371.lite.1.818421	99.838	4316	0	7	1	4313	14592	18903	0	7925
HRS2_p1-1	SRR17129371.lite.1.724673	99.815	4319	0	8	1	4313	5313	997	0	7925
HRS2_p1-1	SRR17129371.lite.1.427689	99.838	4315	2	5	1	4313	12994	17305	0	7925
HRS2_p1-1	SRR17129371.lite.1.98528	99.838	4316	0	7	1	4313	9848	14159	0	7925
HRS2_p1-1	SRR17129371.lite.1.1152067	99.838	4315	0	7	1	4313	418	4727	0	7923
HRS2_p1-1	SRR17129371.lite.1.1100974	99.792	4322	0	9	1	4313	14013	9692	0	7923
HRS2_p1-1	SRR17129371.lite.1.783609	99.838	4315	0	7	1	4313	16764	12455	0	7923
HRS2_p1-1	SRR17129371.lite.1.770139	99.838	4315	0	7	1	4313	8950	4641	0	7923
HRS2_p1-1	SRR17129371.lite.1.263420	99.838	4315	0	7	1	4313	9658	5349	0	7923
HRS2_p1-1	SRR17129371.lite.1.1307738	99.838	4313	1	6	1	4313	5903	1597	0	7921
HRS2_p1-1	SRR17129371.lite.1.495782	99.838	4314	0	7	1	4313	10679	6372	0	7921
HRS2_p1-1	SRR17129371.lite.1.211245	99.838	4314	0	5	1	4313	9949	14256	0	7921
HRS2_p1-1	SRR17129371.lite.1.876806	99.838	4313	0	7	1	4313	17306	21611	0	7919
HRS2_p1-1	SRR17129371.lite.1.433628	99.838	4313	0	7	2	4313	8978	13284	0	7919
HRS2_p1-1	SRR17129371.lite.1.405349	99.838	4313	0	7	1	4313	6409	2104	0	7919
HRS2_p1-1	SRR17129371.lite.1.365070	99.815	4316	0	8	1	4313	18577	22887	0	7919
HRS2_p1-1	SRR17129371.lite.1.76430	99.815	4316	0	8	1	4313	6648	2338	0	7919
HRS2_p1-1	SRR17129371.lite.1.48932	99.815	4316	0	8	1	4313	15982	20292	0	7919
HRS2_p1-1	SRR17129371.lite.1.475796	99.792	4318	1	8	1	4313	12605	8291	0	7917
HRS2_p1-1	SRR17129371.lite.1.412244	99.815	4315	0	8	1	4313	8409	4101	0	7917
HRS2_p1-1	SRR17129371.lite.1.225270	99.815	4315	0	8	1	4313	15419	11111	0	7917
HRS2_p1-1	SRR17129371.lite.1.1225203	99.815	4314	0	8	1	4313	5479	9785	0	7915
HRS2_p1-1	SRR17129371.lite.1.1058353	99.792	4318	0	9	1	4313	18671	14358	0	7915
HRS2_p1-1	SRR17129371.lite.1.993112	99.815	4314	0	8	1	4313	11333	15639	0	7915
HRS2_p1-1	SRR17129371.lite.1.929778	99.815	4314	0	8	1	4313	8223	12529	0	7915
HRS2_p1-1	SRR17129371.lite.1.266997	99.815	4314	0	8	1	4313	1361	5667	0	7915
HRS2_p1-1	SRR17129371.lite.1.134433	99.815	4314	0	8	1	4313	23543	27849	0	7915
HRS2_p1-1	SRR17129371.lite.1.1385654	99.815	4313	0	8	1	4313	15931	11627	0	7914
HRS2_p1-1	SRR17129371.lite.1.1196560	99.815	4313	0	8	1	4313	4886	9190	0	7914
HRS2_p1-1	SRR17129371.lite.1.608434	99.815	4313	0	8	1	4313	2090	6394	0	7914
HRS2_p1-1	SRR17129371.lite.1.444025	99.815	4313	0	8	1	4313	1960	6264	0	7914
HRS2_p1-1	SRR17129371.lite.1.366958	99.815	4313	0	8	1	4313	20027	15723	0	7914
HRS2_p1-1	SRR17129371.lite.1.1346553	99.791	4316	0	9	1	4313	9631	5322	0	7912
HRS2_p1-1	SRR17129371.lite.1.1262109	99.768	4319	0	10	1	4313	4590	8904	0	7912
HRS2_p1-1	SRR17129371.lite.1.1149375	99.746	4323	0	9	1	4313	8065	3744	0	7912
HRS2_p1-1	SRR17129371.lite.1.546224	99.791	4316	0	9	1	4313	10011	5702	0	7912
HRS2_p1-1	SRR17129371.lite.1.524313	99.791	4316	0	9	1	4313	9966	14275	0	7912
HRS2_p1-1	SRR17129371.lite.1.208630	99.791	4316	0	9	1	4313	11368	7059	0	7912
HRS2_p1-1	SRR17129371.lite.1.1362220	99.768	4318	0	10	1	4313	5456	1144	0	7910
HRS2_p1-1	SRR17129371.lite.1.1341713	99.745	4322	0	11	1	4313	7956	3637	0	7910
HRS2_p1-1	SRR17129371.lite.1.482143	99.791	4315	0	9	1	4313	8890	13197	0	7910
HRS2_p1-1	SRR17129371.lite.1.454038	99.977	4287	0	1	28	4313	10930	6644	0	7910
HRS2_p1-1	SRR17129371.lite.1.1134169	99.791	4314	0	9	1	4313	12377	8072	0	7908
HRS2_p1-1	SRR17129371.lite.1.897262	99.768	4317	0	10	1	4313	21148	16838	0	7908
HRS2_p1-1	SRR17129371.lite.1.523716	99.791	4314	0	9	1	4313	1934	6239	0	7908
HRS2_p1-1	SRR17129371.lite.1.365842	99.768	4317	0	9	1	4313	7292	2982	0	7908
HRS2_p1-1	SRR17129371.lite.1.147592	99.791	4314	0	9	1	4313	12046	7741	0	7908
HRS2_p1-1	SRR17129371.lite.1.1412811	99.791	4313	0	9	1	4313	23946	19643	0	7906
HRS2_p1-1	SRR17129371.lite.1.1146300	99.791	4313	0	9	1	4313	7251	11554	0	7906
HRS2_p1-1	SRR17129371.lite.1.988273	99.745	4320	0	9	1	4313	17175	12860	0	7906
HRS2_p1-1	SRR17129371.lite.1.812788	99.768	4316	0	10	1	4313	500	4808	0	7906
HRS2_p1-1	SRR17129371.lite.1.709315	99.745	4320	0	11	1	4313	6365	2050	0	7906
HRS2_p1-1	SRR17129371.lite.1.475671	99.768	4315	2	8	1	4313	25129	20821	0	7906
HRS2_p1-1	SRR17129371.lite.1.815998	99.745	4319	0	11	1	4313	8815	4502	0	7904
HRS2_p1-1	SRR17129371.lite.1.1336977	99.768	4314	0	10	1	4313	9855	5551	0	7902
HRS2_p1-1	SRR17129371.lite.1.466079	99.768	4314	0	10	1	4313	3202	7506	0	7902
HRS2_p1-1	SRR17129371.lite.1.162460	99.768	4314	0	10	1	4313	4689	8993	0	7902
HRS2_p1-1	SRR17129371.lite.1.1170087	99.768	4313	0	10	1	4313	7543	11845	0	7901
HRS2_p1-1	SRR17129371.lite.1.708072	99.768	4313	0	9	1	4313	13137	8835	0	7901
HRS2_p1-1	SRR17129371.lite.1.661990	99.699	4324	0	13	1	4313	12486	8165	0	7901
HRS2_p1-1	SRR17129371.lite.1.428302	99.768	4313	0	10	1	4313	7525	3223	0	7901
HRS2_p1-1	SRR17129371.lite.1.269654	100	4278	0	0	1	4278	5836	10113	0	7901
HRS2_p1-1	SRR17129371.lite.1.189640	99.745	4317	0	11	1	4313	12034	16343	0	7901
HRS2_p1-1	SRR17129371.lite.1.11640	99.768	4313	0	10	1	4313	9987	14289	0	7901
HRS2_p1-1	SRR17129371.lite.1.779214	99.745	4316	0	11	1	4313	5064	9371	0	7899
HRS2_p1-1	SRR17129371.lite.1.452414	99.722	4319	0	12	1	4313	8197	3885	0	7899
HRS2_p1-1	SRR17129371.lite.1.287831	99.745	4315	2	9	1	4313	14368	18675	0	7899
HRS2_p1-1	SRR17129371.lite.1.1397283	99.745	4315	0	11	1	4313	8539	4234	0	7897
HRS2_p1-1	SRR17129371.lite.1.1132273	99.722	4318	0	12	1	4313	8327	4017	0	7897
HRS2_p1-1	SRR17129371.lite.1.325372	99.745	4315	0	11	1	4313	77	4382	0	7897
HRS2_p1-1	SRR17129371.lite.1.156019	99.699	4322	0	12	1	4313	13786	9469	0	7897
HRS2_p1-1	SRR17129371.lite.1.1407203	99.699	4318	5	5	1	4313	8759	4445	0	7895
HRS2_p1-1	SRR17129371.lite.1.1264705	99.745	4314	0	11	1	4313	7306	11609	0	7895
HRS2_p1-1	SRR17129371.lite.1.1116874	99.745	4314	0	11	1	4313	2600	6903	0	7895
HRS2_p1-1	SRR17129371.lite.1.19563	99.745	4314	0	11	1	4305	6957	11268	0	7895
HRS2_p1-1	SRR17129371.lite.1.837869	99.699	4320	0	13	1	4313	15301	19614	0	7893
HRS2_p1-1	SRR17129371.lite.1.373596	99.722	4316	0	12	1	4313	2651	6957	0	7893
HRS2_p1-1	SRR17129371.lite.1.1380579	99.699	4319	0	13	2	4313	8058	3746	0	7891
HRS2_p1-1	SRR17129371.lite.1.1111064	99.722	4315	0	11	1	4313	755	5059	0	7891
HRS2_p1-1	SRR17129371.lite.1.488393	99.722	4315	0	12	1	4313	1760	6064	0	7891
HRS2_p1-1	SRR17129371.lite.1.1207524	99.722	4314	0	11	1	4313	562	4864	0	7890
HRS2_p1-1	SRR17129371.lite.1.1075288	99.653	4325	0	15	1	4313	16762	12441	0	7890
HRS2_p1-1	SRR17129371.lite.1.1011962	99.722	4314	0	12	1	4313	9967	5665	0	7890
HRS2_p1-1	SRR17129371.lite.1.636382	99.722	4314	0	12	1	4313	12212	16514	0	7890
HRS2_p1-1	SRR17129371.lite.1.610297	99.699	4318	0	13	1	4313	1832	6141	0	7890
HRS2_p1-1	SRR17129371.lite.1.537671	99.722	4314	0	12	1	4313	508	4810	0	7890
HRS2_p1-1	SRR17129371.lite.1.490626	99.722	4314	0	9	1	4313	5375	9677	0	7890
HRS2_p1-1	SRR17129371.lite.1.1044825	99.676	4320	0	14	1	4313	16061	11749	0	7888
HRS2_p1-1	SRR17129371.lite.1.54136	99.699	4317	0	13	1	4313	19904	24211	0	7888
HRS2_p1-1	SRR17129371.lite.1.1057902	99.699	4316	0	13	1	4313	9018	4713	0	7886
HRS2_p1-1	SRR17129371.lite.1.461735	99.699	4316	0	13	1	4313	1962	6267	0	7886
HRS2_p1-1	SRR17129371.lite.1.251582	99.699	4316	0	13	1	4313	10772	15077	0	7886
HRS2_p1-1	SRR17129371.lite.1.1378483	99.699	4315	0	13	1	4313	6524	2221	0	7884
HRS2_p1-1	SRR17129371.lite.1.1266874	99.699	4314	0	13	2	4313	6096	1794	0	7882
HRS2_p1-1	SRR17129371.lite.1.1172935	99.676	4317	0	14	1	4313	2578	6884	0	7882
HRS2_p1-1	SRR17129371.lite.1.1086371	99.607	4328	0	17	1	4313	15762	11437	0	7882
HRS2_p1-1	SRR17129371.lite.1.1060824	99.653	4321	0	15	1	4313	590	4903	0	7882
HRS2_p1-1	SRR17129371.lite.1.961134	99.676	4317	0	13	1	4313	1155	5461	0	7882
HRS2_p1-1	SRR17129371.lite.1.192506	99.676	4317	1	13	1	4313	7072	11379	0	7882
HRS2_p1-1	SRR17129371.lite.1.1337943	99.676	4316	0	14	1	4313	19942	24246	0	7880
HRS2_p1-1	SRR17129371.lite.1.1121089	99.63	4323	1	14	1	4313	21127	16810	0	7880
HRS2_p1-1	SRR17129371.lite.1.169317	99.653	4320	0	15	1	4313	7438	11749	0	7880
HRS2_p1-1	SRR17129371.lite.1.36591	99.653	4319	2	13	1	4313	4845	9156	0	7880
HRS2_p1-1	SRR17129371.lite.1.1427679	99.676	4315	0	14	1	4313	6598	10900	0	7878
HRS2_p1-1	SRR17129371.lite.1.1225573	99.63	4321	0	16	1	4313	3176	7488	0	7877
HRS2_p1-1	SRR17129371.lite.1.1165651	99.63	4321	0	14	1	4313	7737	3425	0	7877
HRS2_p1-1	SRR17129371.lite.1.273230	99.675	4314	1	13	1	4313	12625	8324	0	7877
HRS2_p1-1	SRR17129371.lite.1.1125596	99.63	4320	1	15	1	4313	4316	5	0	7875
HRS2_p1-1	SRR17129371.lite.1.476264	99.675	4313	1	12	1	4313	8587	4288	0	7875
HRS2_p1-1	SRR17129371.lite.1.36534	99.653	4317	0	15	1	4313	4609	304	0	7875
HRS2_p1-1	SRR17129371.lite.1.916861	99.652	4316	0	15	2	4313	21059	25363	0	7873
HRS2_p1-1	SRR17129371.lite.1.351186	99.584	4326	0	17	1	4313	12225	7905	0	7873
HRS2_p1-1	SRR17129371.lite.1.1406552	99.629	4318	0	16	1	4313	807	5113	0	7871
HRS2_p1-1	SRR17129371.lite.1.573667	99.607	4321	1	16	1	4313	7481	11793	0	7871
HRS2_p1-1	SRR17129371.lite.1.1244137	99.652	4314	0	15	1	4313	21279	16980	0	7869
HRS2_p1-1	SRR17129371.lite.1.458751	99.652	4314	0	15	1	4313	780	5079	0	7869
HRS2_p1-1	SRR17129371.lite.1.204281	99.629	4317	0	16	1	4313	11601	7297	0	7869
HRS2_p1-1	SRR17129371.lite.1.1382199	99.652	4313	0	15	1	4313	12298	16595	0	7867
HRS2_p1-1	SRR17129371.lite.1.1066025	99.561	4327	0	17	1	4313	805	5126	0	7867
HRS2_p1-1	SRR17129371.lite.1.1062719	99.652	4313	0	15	1	4313	5101	804	0	7867
HRS2_p1-1	SRR17129371.lite.1.1015013	99.584	4322	0	17	1	4313	8845	4533	0	7866
HRS2_p1-1	SRR17129371.lite.1.1025130	99.606	4318	0	16	1	4313	5715	10020	0	7864
HRS2_p1-1	SRR17129371.lite.1.662494	99.583	4319	3	15	1	4313	12943	17252	0	7862
HRS2_p1-1	SRR17129371.lite.1.256516	99.606	4316	1	16	1	4313	17219	12917	0	7862
HRS2_p1-1	SRR17129371.lite.1.1144622	99.583	4319	0	17	1	4313	14257	9951	0	7860
HRS2_p1-1	SRR17129371.lite.1.585051	99.583	4319	0	17	1	4313	8600	4294	0	7860
HRS2_p1-1	SRR17129371.lite.1.117632	99.583	4319	0	18	1	4313	9291	4985	0	7860
HRS2_p1-1	SRR17129371.lite.1.1312072	99.606	4314	0	17	1	4313	13494	9197	0	7856
HRS2_p1-1	SRR17129371.lite.1.1048533	99.56	4320	0	19	1	4313	3282	7589	0	7854
HRS2_p1-1	SRR17129371.lite.1.535630	99.583	4316	1	17	1	4313	12293	16594	0	7854
HRS2_p1-1	SRR17129371.lite.1.393513	99.56	4320	0	19	1	4313	10311	6004	0	7854
HRS2_p1-1	SRR17129371.lite.1.1224527	99.813	4280	1	6	1	4280	14697	18969	0	7853
HRS2_p1-1	SRR17129371.lite.1.421852	99.744	4291	0	11	26	4313	1	4283	0	7853
HRS2_p1-1	SRR17129371.lite.1.139974	99.583	4315	0	18	1	4313	3350	7648	0	7853
HRS2_p1-1	SRR17129371.lite.1.1176996	99.514	4325	0	20	1	4313	9851	5536	0	7851
HRS2_p1-1	SRR17129371.lite.1.1390972	99.56	4316	1	18	1	4313	2527	6827	0	7849
HRS2_p1-1	SRR17129371.lite.1.994265	99.514	4324	0	21	1	4313	9890	14203	0	7849
HRS2_p1-1	SRR17129371.lite.1.117435	99.537	4319	1	19	1	4313	827	5132	0	7847
HRS2_p1-1	SRR17129371.lite.1.1190855	99.423	4336	0	24	1	4313	6061	1728	0	7845
HRS2_p1-1	SRR17129371.lite.1.1309765	99.446	4330	3	21	1	4313	345	4670	0	7843
HRS2_p1-1	SRR17129371.lite.1.1108251	99.537	4317	0	20	1	4313	11621	7321	0	7843
HRS2_p1-1	SRR17129371.lite.1.1000703	99.468	4327	2	21	1	4313	3939	8258	0	7843
HRS2_p1-1	SRR17129371.lite.1.73874	99.514	4319	2	19	1	4313	6344	10649	0	7841
HRS2_p1-1	SRR17129371.lite.1.1325805	99.468	4325	1	22	1	4313	13467	9153	0	7840
HRS2_p1-1	SRR17129371.lite.1.228184	99.468	4324	4	19	1	4313	21949	17634	0	7840
HRS2_p1-1	SRR17129371.lite.1.890783	99.514	4317	1	20	1	4313	5608	1308	0	7838
HRS2_p1-1	SRR17129371.lite.1.830738	99.468	4324	0	23	1	4313	14374	18685	0	7836
HRS2_p1-1	SRR17129371.lite.1.245044	99.513	4316	1	18	1	4313	16451	12153	0	7836
HRS2_p1-1	SRR17129371.lite.1.1307155	99.491	4319	1	21	1	4313	7578	3275	0	7834
HRS2_p1-1	SRR17129371.lite.1.518412	99.49	4317	2	20	1	4313	14517	10217	0	7832
HRS2_p1-1	SRR17129371.lite.1.650972	99.513	4314	0	21	1	4313	3869	8162	0	7830
HRS2_p1-1	SRR17129371.lite.1.134505	99.422	4327	0	25	1	4313	1400	5715	0	7829
HRS2_p1-1	SRR17129371.lite.1.120096	99.445	4321	2	18	1	4313	9913	14219	0	7827
HRS2_p1-1	SRR17129371.lite.1.1166798	99.49	4314	1	21	1	4313	10081	14374	0	7825
HRS2_p1-1	SRR17129371.lite.1.820547	99.445	4321	0	23	1	4313	10049	14353	0	7825
HRS2_p1-1	SRR17129371.lite.1.447379	99.444	4320	2	22	1	4313	2918	7222	0	7825
HRS2_p1-1	SRR17129371.lite.1.834199	99.309	4340	2	27	1	4313	18063	22401	0	7823
HRS2_p1-1	SRR17129371.lite.1.366307	99.399	4325	2	23	1	4313	4868	9180	0	7821
HRS2_p1-1	SRR17129371.lite.1.899219	99.398	4322	3	23	1	4313	4104	8411	0	7816
HRS2_p1-1	SRR17129371.lite.1.810004	99.421	4319	1	24	2	4313	10077	5776	0	7816
HRS2_p1-1	SRR17129371.lite.1.1057064	99.421	4319	0	25	1	4313	4314	15	0	7814
HRS2_p1-1	SRR17129371.lite.1.755369	99.353	4329	0	28	1	4313	12831	8515	0	7814
HRS2_p1-1	SRR17129371.lite.1.1054021	99.33	4330	1	27	1	4313	8517	4199	0	7810
HRS2_p1-1	SRR17129371.lite.1.810346	99.421	4316	0	24	1	4313	7663	3370	0	7808
HRS2_p1-1	SRR17129371.lite.1.714297	99.421	4315	1	24	1	4313	8167	3875	0	7808
HRS2_p1-1	SRR17129371.lite.1.1309445	99.33	4327	3	26	1	4313	8188	12502	0	7806
HRS2_p1-1	SRR17129371.lite.1.1150317	99.42	4314	2	23	1	4313	14608	10317	0	7806
HRS2_p1-1	SRR17129371.lite.1.58562	99.33	4328	1	28	2	4313	1917	6232	0	7806
HRS2_p1-1	SRR17129371.lite.1.1235884	99.217	4345	1	33	1	4313	754	5097	0	7805
HRS2_p1-1	SRR17129371.lite.1.415274	99.375	4320	1	26	1	4313	7333	11633	0	7805
HRS2_p1-1	SRR17129371.lite.1.1208773	99.375	4319	1	25	1	4313	8139	12437	0	7803
HRS2_p1-1	SRR17129371.lite.1.904398	99.352	4321	0	28	1	4313	12711	8411	0	7799
HRS2_p1-1	SRR17129371.lite.1.802735	99.307	4327	3	26	1	4313	19234	14921	0	7799
HRS2_p1-1	SRR17129371.lite.1.68462	99.329	4320	1	26	1	4313	1053	5351	0	7792
HRS2_p1-1	SRR17129371.lite.1.1104937	99.283	4324	1	28	1	4313	15759	20063	0	7786
HRS2_p1-1	SRR17129371.lite.1.562660	99.26	4325	3	28	1	4313	2422	6729	0	7782
HRS2_p1-1	SRR17129371.lite.1.1258880	99.215	4330	3	30	1	4313	17610	13295	0	7779
HRS2_p1-1	SRR17129371.lite.1.799378	99.125	4345	0	36	1	4313	1846	6184	0	7779
HRS2_p1-1	SRR17129371.lite.1.704759	99.282	4320	1	29	2	4313	14843	10546	0	7779
HRS2_p1-1	SRR17129371.lite.1.671130	99.237	4323	1	32	1	4313	7467	3167	0	7771
HRS2_p1-1	SRR17129371.lite.1.566241	99.035	4354	0	41	1	4313	2321	6673	0	7769
HRS2_p1-1	SRR17129371.lite.1.226187	99.213	4320	1	30	1	4313	5020	727	0	7758
HRS2_p1-1	SRR17129371.lite.1.399444	98.989	4353	2	42	1	4313	10821	15171	0	7757
HRS2_p1-1	SRR17129371.lite.1.753674	98.967	4357	0	43	1	4313	5572	1217	0	7755
HRS2_p1-1	SRR17129371.lite.1.1383361	98.989	4352	0	37	1	4313	5103	9449	0	7753
HRS2_p1-1	SRR17129371.lite.1.1049630	99.011	4349	0	40	1	4313	7695	12036	0	7753
HRS2_p1-1	SRR17129371.lite.1.196564	99.145	4325	5	32	1	4313	634	4938	0	7753
HRS2_p1-1	SRR17129371.lite.1.45927	99.145	4327	2	35	1	4313	10110	14415	0	7753
HRS2_p1-1	SRR17129371.lite.1.15778	99.122	4328	5	32	1	4313	6311	10620	0	7751
HRS2_p1-1	SRR17129371.lite.1.1404333	99.121	4321	5	33	1	4313	1346	5641	0	7738
HRS2_p1-1	SRR17129371.lite.1.721094	99.12	4320	4	34	1	4313	1674	5966	0	7736
HRS2_p1-1	SRR17129371.lite.1.860707	99.098	4324	2	37	1	4313	12537	16834	0	7734
HRS2_p1-1	SRR17129371.lite.1.537079	99.053	4328	3	37	1	4313	4919	9223	0	7731
HRS2_p1-1	SRR17129371.lite.1.514689	99.187	4306	5	30	1	4296	13720	18005	0	7731
HRS2_p1-1	SRR17129371.lite.1.654485	98.831	4364	0	48	1	4313	13614	17977	0	7729
HRS2_p1-2	SRR17129371.lite.1.1373222	100	4313	0	0	1	4313	10879	6567	0	7965
HRS2_p1-2	SRR17129371.lite.1.1368161	100	4313	0	0	1	4313	7130	2818	0	7965
HRS2_p1-2	SRR17129371.lite.1.1354668	100	4313	0	0	1	4313	4360	8672	0	7965
HRS2_p1-2	SRR17129371.lite.1.1344934	100	4313	0	0	1	4313	7207	2895	0	7965
HRS2_p1-2	SRR17129371.lite.1.1336503	100	4313	0	0	1	4313	10742	15054	0	7965
HRS2_p1-2	SRR17129371.lite.1.1328659	100	4313	0	0	1	4313	9143	4831	0	7965
HRS2_p1-2	SRR17129371.lite.1.1310223	100	4313	0	0	1	4313	11843	7531	0	7965
HRS2_p1-2	SRR17129371.lite.1.1254250	100	4313	0	0	1	4313	6181	1869	0	7965
HRS2_p1-2	SRR17129371.lite.1.1216142	100	4313	0	0	1	4313	11844	7532	0	7965
HRS2_p1-2	SRR17129371.lite.1.1211037	100	4313	0	0	1	4313	2596	6908	0	7965
HRS2_p1-2	SRR17129371.lite.1.1205112	100	4313	0	0	1	4313	11099	6787	0	7965
HRS2_p1-2	SRR17129371.lite.1.1197256	100	4313	0	0	1	4313	1807	6119	0	7965
HRS2_p1-2	SRR17129371.lite.1.1192523	100	4313	0	0	1	4313	9	4321	0	7965
HRS2_p1-2	SRR17129371.lite.1.1189271	100	4313	0	0	1	4313	8705	4393	0	7965
HRS2_p1-2	SRR17129371.lite.1.1186994	100	4313	0	0	1	4313	4106	8418	0	7965
HRS2_p1-2	SRR17129371.lite.1.1184953	100	4313	0	0	1	4313	9006	13318	0	7965
HRS2_p1-2	SRR17129371.lite.1.1181894	100	4313	0	0	1	4313	6716	11028	0	7965
HRS2_p1-2	SRR17129371.lite.1.1143364	100	4313	0	0	1	4313	3276	7588	0	7965
HRS2_p1-2	SRR17129371.lite.1.1135675	100	4313	0	0	1	4313	4792	9104	0	7965
HRS2_p1-2	SRR17129371.lite.1.1126734	100	4313	0	0	1	4313	17797	13485	0	7965
HRS2_p1-2	SRR17129371.lite.1.1120832	100	4313	0	0	1	4313	12726	8414	0	7965
HRS2_p1-2	SRR17129371.lite.1.1117063	100	4313	0	0	1	4313	3551	7863	0	7965
HRS2_p1-2	SRR17129371.lite.1.1075738	100	4313	0	0	1	4313	4682	370	0	7965
HRS2_p1-2	SRR17129371.lite.1.1056860	100	4313	0	0	1	4313	2026	6338	0	7965
HRS2_p1-2	SRR17129371.lite.1.1024433	100	4313	0	0	1	4313	5492	9804	0	7965
HRS2_p1-2	SRR17129371.lite.1.963227	100	4313	0	0	1	4313	6543	10855	0	7965
HRS2_p1-2	SRR17129371.lite.1.948466	100	4313	0	0	1	4313	7678	3366	0	7965
HRS2_p1-2	SRR17129371.lite.1.902345	100	4313	0	0	1	4313	5536	1224	0	7965
HRS2_p1-2	SRR17129371.lite.1.870067	100	4313	0	0	1	4313	10342	6030	0	7965
HRS2_p1-2	SRR17129371.lite.1.833094	100	4313	0	0	1	4313	582	4894	0	7965
HRS2_p1-2	SRR17129371.lite.1.829702	100	4313	0	0	1	4313	8801	4489	0	7965
HRS2_p1-2	SRR17129371.lite.1.811146	100	4313	0	0	1	4313	11265	6953	0	7965
HRS2_p1-2	SRR17129371.lite.1.808457	100	4313	0	0	1	4313	18677	14365	0	7965
HRS2_p1-2	SRR17129371.lite.1.804899	100	4313	0	0	1	4313	13355	9043	0	7965
HRS2_p1-2	SRR17129371.lite.1.799271	100	4313	0	0	1	4313	5853	1541	0	7965
HRS2_p1-2	SRR17129371.lite.1.787154	100	4313	0	0	1	4313	4094	8406	0	7965
HRS2_p1-2	SRR17129371.lite.1.751967	100	4313	0	0	1	4313	6546	2234	0	7965
HRS2_p1-2	SRR17129371.lite.1.728870	100	4313	0	0	1	4313	8303	3991	0	7965
HRS2_p1-2	SRR17129371.lite.1.723059	100	4313	0	0	1	4313	813	5125	0	7965
HRS2_p1-2	SRR17129371.lite.1.675165	100	4313	0	0	1	4313	4507	8819	0	7965
HRS2_p1-2	SRR17129371.lite.1.670885	100	4313	0	0	1	4313	6081	1769	0	7965
HRS2_p1-2	SRR17129371.lite.1.670596	100	4313	0	0	1	4313	5095	9407	0	7965
HRS2_p1-2	SRR17129371.lite.1.662963	100	4313	0	0	1	4313	5691	1379	0	7965
HRS2_p1-2	SRR17129371.lite.1.654040	100	4313	0	0	1	4313	11847	7535	0	7965
HRS2_p1-2	SRR17129371.lite.1.650202	100	4313	0	0	1	4313	4635	8947	0	7965
HRS2_p1-2	SRR17129371.lite.1.645661	100	4313	0	0	1	4313	2253	6565	0	7965
HRS2_p1-2	SRR17129371.lite.1.640301	100	4313	0	0	1	4313	5121	809	0	7965
HRS2_p1-2	SRR17129371.lite.1.635675	100	4313	0	0	1	4313	5932	1620	0	7965
HRS2_p1-2	SRR17129371.lite.1.629513	100	4313	0	0	1	4313	5613	9925	0	7965
HRS2_p1-2	SRR17129371.lite.1.619868	100	4313	0	0	1	4313	11146	6834	0	7965
HRS2_p1-2	SRR17129371.lite.1.618301	100	4313	0	0	1	4313	9147	4835	0	7965
HRS2_p1-2	SRR17129371.lite.1.602881	100	4313	0	0	1	4313	14120	18432	0	7965
HRS2_p1-2	SRR17129371.lite.1.602405	100	4313	0	0	1	4313	6312	10624	0	7965
HRS2_p1-2	SRR17129371.lite.1.585394	100	4313	0	0	1	4313	5889	1577	0	7965
HRS2_p1-2	SRR17129371.lite.1.568058	100	4313	0	0	1	4313	10358	6046	0	7965
HRS2_p1-2	SRR17129371.lite.1.545180	100	4313	0	0	1	4313	5977	10289	0	7965
HRS2_p1-2	SRR17129371.lite.1.528886	100	4313	0	0	1	4313	11379	15691	0	7965
HRS2_p1-2	SRR17129371.lite.1.460766	100	4313	0	0	1	4313	1616	5928	0	7965
HRS2_p1-2	SRR17129371.lite.1.452167	100	4313	0	0	1	4313	1368	5680	0	7965
HRS2_p1-2	SRR17129371.lite.1.450642	100	4313	0	0	1	4313	8795	4483	0	7965
HRS2_p1-2	SRR17129371.lite.1.436222	100	4313	0	0	1	4313	6432	2120	0	7965
HRS2_p1-2	SRR17129371.lite.1.419332	100	4313	0	0	1	4313	5560	1248	0	7965
HRS2_p1-2	SRR17129371.lite.1.414101	100	4313	0	0	1	4313	3443	7755	0	7965
HRS2_p1-2	SRR17129371.lite.1.412646	100	4313	0	0	1	4313	2766	7078	0	7965
HRS2_p1-2	SRR17129371.lite.1.410859	100	4313	0	0	1	4313	5386	1074	0	7965
HRS2_p1-2	SRR17129371.lite.1.403987	100	4313	0	0	1	4313	7873	3561	0	7965
HRS2_p1-2	SRR17129371.lite.1.400206	100	4313	0	0	1	4313	3067	7379	0	7965
HRS2_p1-2	SRR17129371.lite.1.381293	100	4313	0	0	1	4313	10611	6299	0	7965
HRS2_p1-2	SRR17129371.lite.1.375431	100	4313	0	0	1	4313	415	4727	0	7965
HRS2_p1-2	SRR17129371.lite.1.351416	100	4313	0	0	1	4313	10681	6369	0	7965
HRS2_p1-2	SRR17129371.lite.1.274075	100	4313	0	0	1	4313	7702	3390	0	7965
HRS2_p1-2	SRR17129371.lite.1.252074	100	4313	0	0	1	4313	8388	12700	0	7965
HRS2_p1-2	SRR17129371.lite.1.230098	100	4313	0	0	1	4313	5078	766	0	7965
HRS2_p1-2	SRR17129371.lite.1.204886	100	4313	0	0	1	4313	5485	9797	0	7965
HRS2_p1-2	SRR17129371.lite.1.184670	100	4313	0	0	1	4313	8424	12736	0	7965
HRS2_p1-2	SRR17129371.lite.1.175548	100	4313	0	0	1	4313	7099	11411	0	7965
HRS2_p1-2	SRR17129371.lite.1.172651	100	4313	0	0	1	4313	4170	8482	0	7965
HRS2_p1-2	SRR17129371.lite.1.146306	100	4313	0	0	1	4313	5100	9412	0	7965
HRS2_p1-2	SRR17129371.lite.1.140949	100	4313	0	0	1	4313	13412	9100	0	7965
HRS2_p1-2	SRR17129371.lite.1.92380	100	4313	0	0	1	4313	9039	13351	0	7965
HRS2_p1-2	SRR17129371.lite.1.90418	100	4313	0	0	1	4313	15796	11484	0	7965
HRS2_p1-2	SRR17129371.lite.1.62249	100	4313	0	0	1	4313	12172	7860	0	7965
HRS2_p1-2	SRR17129371.lite.1.61978	100	4313	0	0	1	4313	8295	3983	0	7965
HRS2_p1-2	SRR17129371.lite.1.60393	100	4313	0	0	1	4313	7319	11631	0	7965
HRS2_p1-2	SRR17129371.lite.1.47117	100	4313	0	0	1	4313	8492	4180	0	7965
HRS2_p1-2	SRR17129371.lite.1.40479	100	4313	0	0	1	4313	854	5166	0	7965
HRS2_p1-2	SRR17129371.lite.1.32846	100	4313	0	0	1	4313	10200	5888	0	7965
HRS2_p1-2	SRR17129371.lite.1.29842	100	4313	0	0	1	4313	7127	11439	0	7965
HRS2_p1-2	SRR17129371.lite.1.15180	100	4313	0	0	1	4313	6590	10902	0	7965
HRS2_p1-2	SRR17129371.lite.1.1189851	99.977	4314	0	1	1	4313	7172	11485	0	7960
HRS2_p1-2	SRR17129371.lite.1.1010760	99.977	4314	0	1	1	4313	10427	6114	0	7960
HRS2_p1-2	SRR17129371.lite.1.711438	99.977	4314	0	1	1	4313	9424	13737	0	7960
HRS2_p1-2	SRR17129371.lite.1.692370	99.977	4314	0	1	1	4313	7996	3683	0	7960
HRS2_p1-2	SRR17129371.lite.1.673836	99.977	4314	0	1	1	4313	11181	15494	0	7960
HRS2_p1-2	SRR17129371.lite.1.574303	99.977	4314	0	1	1	4313	8093	3780	0	7960
HRS2_p1-2	SRR17129371.lite.1.508912	99.977	4314	0	1	1	4313	5162	849	0	7960
HRS2_p1-2	SRR17129371.lite.1.274475	99.977	4314	0	1	1	4313	4978	665	0	7960
HRS2_p1-2	SRR17129371.lite.1.23072	99.977	4314	0	1	1	4313	5017	704	0	7960
HRS2_p1-2	SRR17129371.lite.1.1415434	99.977	4313	0	1	1	4313	6164	1853	0	7958
HRS2_p1-2	SRR17129371.lite.1.1370137	99.977	4313	0	1	1	4313	4336	25	0	7958
HRS2_p1-2	SRR17129371.lite.1.1368085	99.977	4313	0	1	1	4313	6609	2298	0	7958
HRS2_p1-2	SRR17129371.lite.1.1367298	99.977	4313	0	1	1	4313	15000	10689	0	7958
HRS2_p1-2	SRR17129371.lite.1.1319874	99.977	4313	0	1	1	4313	11010	15321	0	7958
HRS2_p1-2	SRR17129371.lite.1.1284166	99.977	4313	0	1	1	4313	7127	2816	0	7958
HRS2_p1-2	SRR17129371.lite.1.1267975	99.977	4313	0	1	1	4313	6502	2191	0	7958
HRS2_p1-2	SRR17129371.lite.1.1251372	99.977	4313	0	1	1	4313	9504	5193	0	7958
HRS2_p1-2	SRR17129371.lite.1.1202829	99.977	4313	0	1	1	4313	4303	8614	0	7958
HRS2_p1-2	SRR17129371.lite.1.1156754	99.977	4313	0	1	1	4313	4469	8780	0	7958
HRS2_p1-2	SRR17129371.lite.1.1147591	99.977	4313	0	1	1	4313	4947	636	0	7958
HRS2_p1-2	SRR17129371.lite.1.1133666	99.977	4313	0	1	1	4313	12746	17057	0	7958
HRS2_p1-2	SRR17129371.lite.1.1116358	99.977	4313	0	1	1	4313	5779	1468	0	7958
HRS2_p1-2	SRR17129371.lite.1.1105892	99.977	4313	0	1	1	4313	8242	12553	0	7958
HRS2_p1-2	SRR17129371.lite.1.1102655	99.977	4313	0	1	1	4313	6495	2184	0	7958
HRS2_p1-2	SRR17129371.lite.1.1014660	99.977	4313	0	1	1	4313	8997	13308	0	7958
HRS2_p1-2	SRR17129371.lite.1.989584	99.977	4313	0	1	1	4313	17894	13583	0	7958
HRS2_p1-2	SRR17129371.lite.1.956228	99.977	4313	0	1	1	4313	10805	6494	0	7958
HRS2_p1-2	SRR17129371.lite.1.950927	99.977	4313	0	1	1	4313	15885	11574	0	7958
HRS2_p1-2	SRR17129371.lite.1.917877	99.977	4313	0	1	1	4313	7408	3097	0	7958
HRS2_p1-2	SRR17129371.lite.1.861728	99.977	4313	0	1	1	4313	5263	952	0	7958
HRS2_p1-2	SRR17129371.lite.1.825788	99.977	4313	0	1	1	4313	14028	9717	0	7958
HRS2_p1-2	SRR17129371.lite.1.819265	99.977	4313	0	1	1	4313	2587	6898	0	7958
HRS2_p1-2	SRR17129371.lite.1.818810	99.977	4313	0	1	1	4313	3757	8068	0	7958
HRS2_p1-2	SRR17129371.lite.1.800865	99.977	4313	0	1	1	4313	8272	3961	0	7958
HRS2_p1-2	SRR17129371.lite.1.795990	99.977	4313	0	1	1	4313	4304	8615	0	7958
HRS2_p1-2	SRR17129371.lite.1.736946	99.977	4313	0	1	1	4313	8177	12488	0	7958
HRS2_p1-2	SRR17129371.lite.1.735175	99.977	4313	0	1	1	4313	7303	11614	0	7958
HRS2_p1-2	SRR17129371.lite.1.662740	99.977	4313	0	1	1	4313	836	5147	0	7958
HRS2_p1-2	SRR17129371.lite.1.594087	99.977	4313	0	1	1	4313	12891	8580	0	7958
HRS2_p1-2	SRR17129371.lite.1.557863	99.977	4313	0	1	1	4313	6202	10513	0	7958
HRS2_p1-2	SRR17129371.lite.1.539454	99.977	4313	0	1	1	4313	10958	6647	0	7958
HRS2_p1-2	SRR17129371.lite.1.474770	99.977	4313	0	1	1	4313	8688	4377	0	7958
HRS2_p1-2	SRR17129371.lite.1.353426	99.977	4313	0	1	1	4313	7013	2702	0	7958
HRS2_p1-2	SRR17129371.lite.1.345062	99.977	4313	0	1	1	4313	5609	9920	0	7958
HRS2_p1-2	SRR17129371.lite.1.230040	99.977	4313	0	1	1	4313	7214	11525	0	7958
HRS2_p1-2	SRR17129371.lite.1.217670	99.977	4313	0	1	1	4313	10285	5974	0	7958
HRS2_p1-2	SRR17129371.lite.1.215894	99.977	4313	0	1	1	4313	4848	9159	0	7958
HRS2_p1-2	SRR17129371.lite.1.200597	99.977	4313	0	1	1	4313	6235	1924	0	7958
HRS2_p1-2	SRR17129371.lite.1.193924	99.977	4313	0	1	1	4313	804	5115	0	7958
HRS2_p1-2	SRR17129371.lite.1.157846	99.977	4313	0	1	1	4313	7768	3457	0	7958
HRS2_p1-2	SRR17129371.lite.1.107999	99.977	4313	0	1	1	4313	14898	19209	0	7958
HRS2_p1-2	SRR17129371.lite.1.107355	99.977	4313	0	1	1	4313	1987	6298	0	7958
HRS2_p1-2	SRR17129371.lite.1.42467	99.977	4313	0	1	1	4313	5614	9925	0	7958
HRS2_p1-2	SRR17129371.lite.1.6478	99.977	4313	0	1	1	4313	10109	5798	0	7958
HRS2_p1-2	SRR17129371.lite.1.1174508	99.954	4315	0	2	1	4313	13469	9155	0	7956
HRS2_p1-2	SRR17129371.lite.1.629201	99.954	4315	0	2	1	4313	2333	6647	0	7956
HRS2_p1-2	SRR17129371.lite.1.262166	99.954	4315	0	2	1	4313	6959	11273	0	7956
HRS2_p1-2	SRR17129371.lite.1.183519	99.954	4315	0	2	1	4313	2023	6337	0	7956
HRS2_p1-2	SRR17129371.lite.1.1395029	99.954	4314	0	2	1	4313	401	4713	0	7954
HRS2_p1-2	SRR17129371.lite.1.1030516	99.954	4314	0	2	1	4313	9949	5637	0	7954
HRS2_p1-2	SRR17129371.lite.1.960187	99.954	4314	0	2	1	4313	14229	18541	0	7954
HRS2_p1-2	SRR17129371.lite.1.946035	99.954	4314	0	2	1	4313	7972	12284	0	7954
HRS2_p1-2	SRR17129371.lite.1.942356	99.954	4314	0	2	1	4313	7765	3453	0	7954
HRS2_p1-2	SRR17129371.lite.1.918650	99.954	4314	0	2	1	4313	15496	19808	0	7954
HRS2_p1-2	SRR17129371.lite.1.810845	99.954	4314	0	2	1	4313	6318	10630	0	7954
HRS2_p1-2	SRR17129371.lite.1.786395	99.954	4314	0	2	1	4313	3080	7392	0	7954
HRS2_p1-2	SRR17129371.lite.1.735413	99.954	4314	0	2	1	4313	11202	6890	0	7954
HRS2_p1-2	SRR17129371.lite.1.722496	99.954	4314	0	2	1	4313	9363	13675	0	7954
HRS2_p1-2	SRR17129371.lite.1.722160	99.954	4314	0	2	1	4313	9066	4754	0	7954
HRS2_p1-2	SRR17129371.lite.1.626747	99.954	4314	0	2	1	4313	14733	10421	0	7954
HRS2_p1-2	SRR17129371.lite.1.413188	99.954	4314	0	2	1	4313	16268	11956	0	7954
HRS2_p1-2	SRR17129371.lite.1.361728	99.954	4314	0	2	1	4313	1038	5350	0	7954
HRS2_p1-2	SRR17129371.lite.1.329853	99.954	4314	0	2	1	4313	9293	13605	0	7954
HRS2_p1-2	SRR17129371.lite.1.308289	99.954	4314	0	2	1	4313	22862	27174	0	7954
HRS2_p1-2	SRR17129371.lite.1.244263	99.954	4314	0	2	1	4313	6321	2009	0	7954
HRS2_p1-2	SRR17129371.lite.1.203591	99.954	4314	0	2	1	4313	13465	9153	0	7954
HRS2_p1-2	SRR17129371.lite.1.83533	99.954	4314	0	2	1	4313	14689	10377	0	7954
HRS2_p1-2	SRR17129371.lite.1.1413386	99.954	4313	0	2	1	4313	5698	1388	0	7952
HRS2_p1-2	SRR17129371.lite.1.1407755	99.954	4313	0	2	1	4313	9447	5137	0	7952
HRS2_p1-2	SRR17129371.lite.1.1269084	99.954	4313	0	2	1	4313	7686	3376	0	7952
HRS2_p1-2	SRR17129371.lite.1.1251317	99.954	4313	0	2	1	4313	9677	5367	0	7952
HRS2_p1-2	SRR17129371.lite.1.1194972	99.954	4313	0	2	1	4313	11661	7351	0	7952
HRS2_p1-2	SRR17129371.lite.1.1186864	99.954	4313	0	2	1	4313	2899	7209	0	7952
HRS2_p1-2	SRR17129371.lite.1.1067893	99.954	4313	0	2	1	4313	12970	8660	0	7952
HRS2_p1-2	SRR17129371.lite.1.950717	99.954	4313	0	2	1	4313	6335	2025	0	7952
HRS2_p1-2	SRR17129371.lite.1.946260	99.954	4313	0	2	1	4313	2045	6355	0	7952
HRS2_p1-2	SRR17129371.lite.1.867827	99.954	4313	0	2	1	4313	8942	13252	0	7952
HRS2_p1-2	SRR17129371.lite.1.834538	99.954	4313	0	2	1	4313	13579	9269	0	7952
HRS2_p1-2	SRR17129371.lite.1.826303	99.954	4313	0	2	1	4313	3879	8189	0	7952
HRS2_p1-2	SRR17129371.lite.1.813458	99.954	4313	0	2	1	4313	2480	6790	0	7952
HRS2_p1-2	SRR17129371.lite.1.683664	99.954	4313	0	1	1	4313	7374	3064	0	7952
HRS2_p1-2	SRR17129371.lite.1.654122	99.954	4313	0	2	1	4313	7585	3275	0	7952
HRS2_p1-2	SRR17129371.lite.1.617442	99.954	4313	0	2	1	4313	4011	8321	0	7952
HRS2_p1-2	SRR17129371.lite.1.567345	99.954	4313	0	2	1	4313	11409	7099	0	7952
HRS2_p1-2	SRR17129371.lite.1.538012	99.954	4313	0	2	1	4313	11106	6796	0	7952
HRS2_p1-2	SRR17129371.lite.1.428797	99.954	4313	0	2	1	4313	1644	5954	0	7952
HRS2_p1-2	SRR17129371.lite.1.398348	99.954	4313	0	2	1	4313	4388	78	0	7952
HRS2_p1-2	SRR17129371.lite.1.350592	99.954	4313	0	2	1	4313	10174	14484	0	7952
HRS2_p1-2	SRR17129371.lite.1.305829	99.954	4313	1	1	1	4313	7836	3525	0	7952
HRS2_p1-2	SRR17129371.lite.1.286068	99.954	4313	0	2	1	4313	16152	11842	0	7952
HRS2_p1-2	SRR17129371.lite.1.250284	99.954	4313	0	2	1	4313	14975	10665	0	7952
HRS2_p1-2	SRR17129371.lite.1.231012	99.954	4313	0	2	1	4313	5605	9915	0	7952
HRS2_p1-2	SRR17129371.lite.1.170578	99.954	4313	0	2	1	4313	15222	10912	0	7952
HRS2_p1-2	SRR17129371.lite.1.162813	99.954	4313	0	2	1	4313	4479	169	0	7952
HRS2_p1-2	SRR17129371.lite.1.104372	99.954	4313	0	2	1	4313	3854	8164	0	7952
HRS2_p1-2	SRR17129371.lite.1.1116585	99.93	4316	0	3	1	4313	2689	7004	0	7950
HRS2_p1-2	SRR17129371.lite.1.1115853	99.93	4316	0	3	1	4313	17762	13447	0	7950
HRS2_p1-2	SRR17129371.lite.1.676580	99.93	4316	0	3	1	4313	9695	14010	0	7950
HRS2_p1-2	SRR17129371.lite.1.433357	99.93	4316	0	3	1	4313	14623	10308	0	7950
HRS2_p1-2	SRR17129371.lite.1.59697	99.93	4316	0	1	1	4313	394	4709	0	7950
HRS2_p1-2	SRR17129371.lite.1.1405079	99.93	4315	0	3	1	4313	1135	5448	0	7949
HRS2_p1-2	SRR17129371.lite.1.1383462	99.93	4315	0	3	1	4313	8641	4328	0	7949
HRS2_p1-2	SRR17129371.lite.1.1040297	99.93	4315	0	3	1	4313	11435	15748	0	7949
HRS2_p1-2	SRR17129371.lite.1.870852	99.93	4315	0	3	1	4313	14872	10559	0	7949
HRS2_p1-2	SRR17129371.lite.1.796341	99.93	4315	0	3	1	4313	3450	7763	0	7949
HRS2_p1-2	SRR17129371.lite.1.330124	99.93	4315	0	3	1	4313	6322	2009	0	7949
HRS2_p1-2	SRR17129371.lite.1.229459	99.93	4315	0	3	1	4313	5749	10062	0	7949
HRS2_p1-2	SRR17129371.lite.1.32875	99.93	4315	0	3	1	4313	15898	20211	0	7949
HRS2_p1-2	SRR17129371.lite.1.1299638	99.93	4314	0	3	1	4313	12302	7991	0	7947
HRS2_p1-2	SRR17129371.lite.1.1273462	99.93	4314	0	3	1	4313	15319	11008	0	7947
HRS2_p1-2	SRR17129371.lite.1.1246887	99.93	4314	0	3	1	4313	13454	17765	0	7947
HRS2_p1-2	SRR17129371.lite.1.1163102	99.93	4314	0	3	1	4313	4987	676	0	7947
HRS2_p1-2	SRR17129371.lite.1.1136788	99.93	4314	0	3	1	4313	11862	7551	0	7947
HRS2_p1-2	SRR17129371.lite.1.984076	99.93	4314	0	3	1	4313	12255	16566	0	7947
HRS2_p1-2	SRR17129371.lite.1.948730	99.93	4314	0	3	1	4313	11230	6919	0	7947
HRS2_p1-2	SRR17129371.lite.1.736103	99.93	4314	0	3	1	4313	14714	10403	0	7947
HRS2_p1-2	SRR17129371.lite.1.603909	99.93	4314	0	3	1	4313	754	5065	0	7947
HRS2_p1-2	SRR17129371.lite.1.87877	99.93	4314	0	3	1	4313	13690	18001	0	7947
HRS2_p1-2	SRR17129371.lite.1.81894	99.93	4314	0	3	1	4313	2088	6399	0	7947
HRS2_p1-2	SRR17129371.lite.1.1364381	99.93	4313	0	3	1	4313	8215	3906	0	7945
HRS2_p1-2	SRR17129371.lite.1.1303461	99.93	4313	0	3	1	4313	77	4386	0	7945
HRS2_p1-2	SRR17129371.lite.1.1040089	99.93	4313	0	3	1	4313	2651	6960	0	7945
HRS2_p1-2	SRR17129371.lite.1.981997	99.907	4316	0	4	1	4313	3025	7339	0	7945
HRS2_p1-2	SRR17129371.lite.1.790065	99.93	4313	0	3	1	4313	9069	13378	0	7945
HRS2_p1-2	SRR17129371.lite.1.789301	99.93	4313	0	3	1	4313	5989	10298	0	7945
HRS2_p1-2	SRR17129371.lite.1.578280	99.93	4313	0	3	1	4313	15782	20091	0	7945
HRS2_p1-2	SRR17129371.lite.1.298458	99.93	4313	0	3	1	4313	12209	7900	0	7945
HRS2_p1-2	SRR17129371.lite.1.265256	99.93	4313	0	3	1	4313	2822	7131	0	7945
HRS2_p1-2	SRR17129371.lite.1.209535	99.93	4313	0	3	1	4313	2051	6360	0	7945
HRS2_p1-2	SRR17129371.lite.1.180833	99.93	4313	0	3	1	4313	2698	7007	0	7945
HRS2_p1-2	SRR17129371.lite.1.138204	99.93	4313	0	3	1	4313	13541	9232	0	7945
HRS2_p1-2	SRR17129371.lite.1.90343	99.93	4313	0	3	1	4313	4550	241	0	7945
HRS2_p1-2	SRR17129371.lite.1.43726	99.93	4313	0	3	1	4313	10895	6586	0	7945
HRS2_p1-2	SRR17129371.lite.1.955705	99.907	4315	0	4	1	4313	21290	25602	0	7943
HRS2_p1-2	SRR17129371.lite.1.281122	99.907	4315	0	4	1	4313	10909	6597	0	7943
HRS2_p1-2	SRR17129371.lite.1.60169	99.907	4315	0	4	1	4313	13710	9398	0	7943
HRS2_p1-2	SRR17129371.lite.1.1422360	99.907	4314	0	4	1	4313	11366	15676	0	7941
HRS2_p1-2	SRR17129371.lite.1.632842	99.907	4314	0	4	1	4313	6548	10858	0	7941
HRS2_p1-2	SRR17129371.lite.1.352133	99.907	4313	2	2	1	4313	578	4888	0	7941
HRS2_p1-2	SRR17129371.lite.1.934180	99.907	4313	0	4	1	4313	4487	179	0	7939
HRS2_p1-2	SRR17129371.lite.1.718026	99.884	4317	0	5	1	4313	14552	10237	0	7939
HRS2_p1-2	SRR17129371.lite.1.406289	99.907	4313	0	4	1	4313	3445	7753	0	7939
HRS2_p1-2	SRR17129371.lite.1.382339	99.907	4313	0	3	1	4313	2672	6980	0	7939
HRS2_p1-2	SRR17129371.lite.1.148713	99.907	4313	0	4	1	4313	9763	14071	0	7939
HRS2_p1-2	SRR17129371.lite.1.103955	99.907	4313	0	3	1	4313	2257	6565	0	7939
HRS2_p1-2	SRR17129371.lite.1.30599	99.907	4313	0	4	1	4313	5914	1606	0	7939
HRS2_p1-2	SRR17129371.lite.1.1175583	99.884	4316	0	5	1	4313	15813	11500	0	7938
HRS2_p1-2	SRR17129371.lite.1.618678	99.861	4319	0	6	1	4313	12615	8297	0	7938
HRS2_p1-2	SRR17129371.lite.1.210014	99.884	4316	0	5	1	4313	6865	11178	0	7938
HRS2_p1-2	SRR17129371.lite.1.1323596	99.884	4314	1	4	1	4313	16363	12053	0	7936
HRS2_p1-2	SRR17129371.lite.1.839045	99.884	4315	0	5	1	4313	10756	15067	0	7936
HRS2_p1-2	SRR17129371.lite.1.810875	99.884	4315	0	5	1	4313	33879	29568	0	7936
HRS2_p1-2	SRR17129371.lite.1.127110	99.884	4314	1	4	1	4313	2112	6422	0	7936
HRS2_p1-2	SRR17129371.lite.1.103007	99.884	4315	0	5	1	4313	8699	13010	0	7936
HRS2_p1-2	SRR17129371.lite.1.92786	99.884	4315	0	5	1	4313	7318	11629	0	7936
HRS2_p1-2	SRR17129371.lite.1.1139826	99.861	4317	0	6	1	4313	10105	5791	0	7934
HRS2_p1-2	SRR17129371.lite.1.953115	99.884	4314	0	5	1	4313	13566	9257	0	7934
HRS2_p1-2	SRR17129371.lite.1.704782	99.884	4314	0	5	1	4313	563	4872	0	7934
HRS2_p1-2	SRR17129371.lite.1.296474	99.884	4314	0	5	1	4313	6883	2574	0	7934
HRS2_p1-2	SRR17129371.lite.1.951762	99.884	4313	0	5	1	4313	3449	7756	0	7932
HRS2_p1-2	SRR17129371.lite.1.842693	99.884	4313	0	5	1	4313	6117	10424	0	7932
HRS2_p1-2	SRR17129371.lite.1.837106	99.884	4313	0	5	1	4313	8748	4441	0	7932
HRS2_p1-2	SRR17129371.lite.1.551632	99.884	4313	0	5	1	4313	18868	14561	0	7932
HRS2_p1-2	SRR17129371.lite.1.412575	99.884	4313	0	5	1	4313	7462	11769	0	7932
HRS2_p1-2	SRR17129371.lite.1.368694	99.884	4313	0	5	1	4313	9098	13405	0	7932
HRS2_p1-2	SRR17129371.lite.1.337963	99.884	4313	0	5	1	4313	9303	4996	0	7932
HRS2_p1-2	SRR17129371.lite.1.131688	99.884	4313	0	5	1	4313	11715	7408	0	7932
HRS2_p1-2	SRR17129371.lite.1.1134614	99.861	4315	0	6	1	4313	8043	12353	0	7930
HRS2_p1-2	SRR17129371.lite.1.888074	99.838	4319	0	7	1	4313	16148	20465	0	7930
HRS2_p1-2	SRR17129371.lite.1.817536	99.861	4315	0	6	1	4313	1584	5894	0	7930
HRS2_p1-2	SRR17129371.lite.1.689724	99.861	4315	1	5	1	4313	15099	19410	0	7930
HRS2_p1-2	SRR17129371.lite.1.420707	99.861	4315	0	6	1	4313	7175	11485	0	7930
HRS2_p1-2	SRR17129371.lite.1.1319203	99.815	4321	0	1	1	4313	8984	4664	0	7928
HRS2_p1-2	SRR17129371.lite.1.1279862	99.861	4314	0	6	1	4313	12906	8598	0	7928
HRS2_p1-2	SRR17129371.lite.1.1115868	99.861	4314	0	6	1	4313	25541	29849	0	7928
HRS2_p1-2	SRR17129371.lite.1.1020185	99.861	4314	0	6	1	4313	5078	770	0	7928
HRS2_p1-2	SRR17129371.lite.1.839074	99.838	4318	0	7	1	4313	2785	7100	0	7928
HRS2_p1-2	SRR17129371.lite.1.671999	99.861	4314	0	6	1	4313	8886	4578	0	7928
HRS2_p1-2	SRR17129371.lite.1.577626	99.838	4318	0	7	1	4313	5204	889	0	7928
HRS2_p1-2	SRR17129371.lite.1.381924	99.861	4314	0	6	1	4313	9026	13334	0	7928
HRS2_p1-2	SRR17129371.lite.1.165895	99.861	4314	0	6	1	4313	6214	1906	0	7928
HRS2_p1-2	SRR17129371.lite.1.1001719	99.861	4313	1	5	1	4313	463	4770	0	7926
HRS2_p1-2	SRR17129371.lite.1.995389	99.838	4317	0	6	1	4313	10644	14957	0	7926
HRS2_p1-2	SRR17129371.lite.1.532377	99.861	4313	0	6	1	4313	15895	11589	0	7926
HRS2_p1-2	SRR17129371.lite.1.383210	99.815	4320	0	8	1	4313	4560	242	0	7926
HRS2_p1-2	SRR17129371.lite.1.781705	99.815	4319	0	8	1	4313	12006	16322	0	7925
HRS2_p1-2	SRR17129371.lite.1.723625	99.838	4315	0	7	1	4313	18987	14678	0	7923
HRS2_p1-2	SRR17129371.lite.1.703660	99.815	4318	1	7	1	4313	13998	18313	0	7923
HRS2_p1-2	SRR17129371.lite.1.508063	99.838	4315	0	7	1	4313	7170	2861	0	7923
HRS2_p1-2	SRR17129371.lite.1.33809	99.792	4322	0	9	1	4313	8676	4355	0	7923
HRS2_p1-2	SRR17129371.lite.1.1203708	99.838	4314	0	7	1	4313	8413	4106	0	7921
HRS2_p1-2	SRR17129371.lite.1.1151675	99.815	4317	0	8	1	4313	13155	17467	0	7921
HRS2_p1-2	SRR17129371.lite.1.1108020	99.838	4313	2	5	1	4313	5887	1580	0	7921
HRS2_p1-2	SRR17129371.lite.1.1093390	99.838	4314	0	7	1	4313	7414	3107	0	7921
HRS2_p1-2	SRR17129371.lite.1.722351	99.838	4314	0	7	1	4313	18697	23004	0	7921
HRS2_p1-2	SRR17129371.lite.1.1013071	99.838	4313	0	7	1	4313	19677	15372	0	7919
HRS2_p1-2	SRR17129371.lite.1.1002955	99.838	4313	0	7	1	4313	5019	9324	0	7919
HRS2_p1-2	SRR17129371.lite.1.853910	99.838	4313	0	7	1	4313	6188	1883	0	7919
HRS2_p1-2	SRR17129371.lite.1.614641	99.838	4313	0	7	1	4313	13818	9513	0	7919
HRS2_p1-2	SRR17129371.lite.1.273706	99.838	4313	0	7	1	4313	8680	4375	0	7919
HRS2_p1-2	SRR17129371.lite.1.218491	99.792	4320	0	9	1	4313	1538	5855	0	7919
HRS2_p1-2	SRR17129371.lite.1.206891	99.769	4323	0	10	1	4313	6145	10467	0	7919
HRS2_p1-2	SRR17129371.lite.1.119863	99.838	4313	0	7	1	4313	5496	9801	0	7919
HRS2_p1-2	SRR17129371.lite.1.23881	99.838	4313	0	7	1	4313	10023	5718	0	7919
HRS2_p1-2	SRR17129371.lite.1.1082911	99.769	4322	0	10	1	4313	10068	14388	0	7917
HRS2_p1-2	SRR17129371.lite.1.223269	99.815	4315	1	7	1	4313	6604	10913	0	7917
HRS2_p1-2	SRR17129371.lite.1.264591	99.815	4314	0	8	1	4313	12667	16973	0	7915
HRS2_p1-2	SRR17129371.lite.1.72831	99.815	4314	0	8	1	4313	2538	6844	0	7915
HRS2_p1-2	SRR17129371.lite.1.348627	99.815	4313	0	8	1	4313	18376	22680	0	7914
HRS2_p1-2	SRR17129371.lite.1.967290	99.791	4316	0	9	1	4313	9172	4863	0	7912
HRS2_p1-2	SRR17129371.lite.1.23097	99.791	4316	0	9	1	4313	5720	10029	0	7912
HRS2_p1-2	SRR17129371.lite.1.1334094	99.768	4318	0	10	1	4313	6036	1724	0	7910
HRS2_p1-2	SRR17129371.lite.1.1268585	99.791	4315	0	9	1	4313	3569	7876	0	7910
HRS2_p1-2	SRR17129371.lite.1.1155628	99.768	4318	0	8	1	4313	4525	213	0	7910
HRS2_p1-2	SRR17129371.lite.1.118156	99.768	4318	1	5	1	4313	909	5222	0	7910
HRS2_p1-2	SRR17129371.lite.1.344976	99.791	4314	0	9	1	4313	15300	10995	0	7908
HRS2_p1-2	SRR17129371.lite.1.147116	99.768	4317	1	9	1	4313	17434	21745	0	7908
HRS2_p1-2	SRR17129371.lite.1.897751	99.745	4320	0	11	1	4313	7506	3191	0	7906
HRS2_p1-2	SRR17129371.lite.1.276311	99.791	4313	0	9	1	4313	3089	7392	0	7906
HRS2_p1-2	SRR17129371.lite.1.1361420	99.768	4315	0	10	1	4313	8759	13065	0	7904
HRS2_p1-2	SRR17129371.lite.1.853284	99.768	4315	0	10	1	4313	16940	12634	0	7904
HRS2_p1-2	SRR17129371.lite.1.150344	99.768	4315	0	10	1	4313	6308	2002	0	7904
HRS2_p1-2	SRR17129371.lite.1.29047	99.768	4315	1	9	1	4313	8930	13237	0	7904
HRS2_p1-2	SRR17129371.lite.1.914765	99.768	4314	0	10	1	4313	8554	4250	0	7902
HRS2_p1-2	SRR17129371.lite.1.882625	99.768	4314	0	10	1	4313	6432	10736	0	7902
HRS2_p1-2	SRR17129371.lite.1.317598	99.768	4314	0	10	1	4313	8525	4221	0	7902
HRS2_p1-2	SRR17129371.lite.1.1180108	99.768	4313	0	10	1	4313	22628	18326	0	7901
HRS2_p1-2	SRR17129371.lite.1.781113	99.722	4320	0	12	1	4313	4740	426	0	7901
HRS2_p1-2	SRR17129371.lite.1.615533	99.745	4317	0	11	1	4313	17993	13684	0	7901
HRS2_p1-2	SRR17129371.lite.1.436322	99.745	4316	0	11	1	4313	14269	18576	0	7899
HRS2_p1-2	SRR17129371.lite.1.165511	99.745	4316	0	11	1	4313	359	4666	0	7899
HRS2_p1-2	SRR17129371.lite.1.1059206	99.745	4315	0	11	1	4313	12509	16814	0	7897
HRS2_p1-2	SRR17129371.lite.1.1019736	99.745	4315	0	11	1	4313	9127	4822	0	7897
HRS2_p1-2	SRR17129371.lite.1.1370130	99.745	4314	0	11	1	4313	15713	11410	0	7895
HRS2_p1-2	SRR17129371.lite.1.590911	99.722	4317	1	11	1	4313	10956	6647	0	7895
HRS2_p1-2	SRR17129371.lite.1.357372	99.699	4321	0	13	1	4313	9932	14247	0	7895
HRS2_p1-2	SRR17129371.lite.1.226273	99.653	4328	0	1	1	4313	20107	15780	0	7895
HRS2_p1-2	SRR17129371.lite.1.219391	99.699	4321	0	13	1	4313	4363	8678	0	7895
HRS2_p1-2	SRR17129371.lite.1.68975	99.768	4310	0	10	4	4313	10635	14934	0	7895
HRS2_p1-2	SRR17129371.lite.1.946440	99.722	4316	1	11	1	4313	1674	5981	0	7893
HRS2_p1-2	SRR17129371.lite.1.903298	99.653	4327	0	15	1	4313	203	4528	0	7893
HRS2_p1-2	SRR17129371.lite.1.522414	99.699	4320	0	13	1	4313	4397	8710	0	7893
HRS2_p1-2	SRR17129371.lite.1.211506	99.722	4316	0	12	1	4313	17563	13257	0	7893
HRS2_p1-2	SRR17129371.lite.1.77229	99.722	4316	0	12	1	4313	1699	6005	0	7893
HRS2_p1-2	SRR17129371.lite.1.1130799	99.722	4315	0	12	1	4313	6777	11081	0	7891
HRS2_p1-2	SRR17129371.lite.1.1058272	99.722	4315	0	12	1	4313	21260	16956	0	7891
HRS2_p1-2	SRR17129371.lite.1.823545	99.722	4315	0	12	1	4313	10820	6516	0	7891
HRS2_p1-2	SRR17129371.lite.1.551615	99.722	4315	1	11	1	4313	25636	21331	0	7891
HRS2_p1-2	SRR17129371.lite.1.1262135	99.722	4314	0	12	1	4313	10751	15053	0	7890
HRS2_p1-2	SRR17129371.lite.1.1126543	99.699	4317	2	11	1	4313	4102	8411	0	7890
HRS2_p1-2	SRR17129371.lite.1.467797	99.699	4318	0	13	1	4313	13382	9073	0	7890
HRS2_p1-2	SRR17129371.lite.1.1197420	99.722	4313	0	12	1	4313	5670	1370	0	7888
HRS2_p1-2	SRR17129371.lite.1.423087	99.699	4316	0	13	1	4313	10389	14694	0	7886
HRS2_p1-2	SRR17129371.lite.1.925509	99.699	4315	0	13	1	4313	2870	7173	0	7884
HRS2_p1-2	SRR17129371.lite.1.916438	99.699	4315	0	13	1	4313	8080	3777	0	7884
HRS2_p1-2	SRR17129371.lite.1.477097	99.699	4314	0	13	1	4313	5168	9469	0	7882
HRS2_p1-2	SRR17129371.lite.1.162740	99.676	4316	0	14	1	4311	11336	7030	0	7880
HRS2_p1-2	SRR17129371.lite.1.101912	99.676	4316	1	13	1	4313	10878	6573	0	7880
HRS2_p1-2	SRR17129371.lite.1.1129854	99.63	4322	0	16	1	4313	11758	7444	0	7878
HRS2_p1-2	SRR17129371.lite.1.567347	99.676	4315	1	13	1	4313	6006	1703	0	7878
HRS2_p1-2	SRR17129371.lite.1.44714	99.653	4318	1	14	1	4313	5859	1551	0	7878
HRS2_p1-2	SRR17129371.lite.1.527023	99.675	4314	0	13	1	4313	8824	4524	0	7877
HRS2_p1-2	SRR17129371.lite.1.260397	99.653	4317	0	14	1	4313	7423	3118	0	7875
HRS2_p1-2	SRR17129371.lite.1.1088953	99.652	4316	0	15	1	4313	8663	4360	0	7873
HRS2_p1-2	SRR17129371.lite.1.862710	99.63	4319	0	16	1	4313	16339	20647	0	7873
HRS2_p1-2	SRR17129371.lite.1.697245	99.607	4322	2	15	1	4313	3721	8036	0	7873
HRS2_p1-2	SRR17129371.lite.1.194047	99.561	4329	1	18	1	4313	13655	9329	0	7873
HRS2_p1-2	SRR17129371.lite.1.177896	99.629	4318	0	16	1	4313	7050	2744	0	7871
HRS2_p1-2	SRR17129371.lite.1.1026478	99.607	4321	0	16	1	4313	12445	8134	0	7869
HRS2_p1-2	SRR17129371.lite.1.65971	99.584	4324	0	17	1	4313	2733	7049	0	7869
HRS2_p1-2	SRR17129371.lite.1.341215	99.606	4318	1	16	1	4313	11783	16089	0	7866
HRS2_p1-2	SRR17129371.lite.1.66554	99.606	4318	1	15	1	4313	20232	24538	0	7866
HRS2_p1-2	SRR17129371.lite.1.1240329	99.629	4314	0	16	3	4313	10577	6277	0	7864
HRS2_p1-2	SRR17129371.lite.1.417227	99.561	4325	0	19	1	4313	7860	12177	0	7864
HRS2_p1-2	SRR17129371.lite.1.539691	99.492	4334	0	18	1	4313	4877	545	0	7862
HRS2_p1-2	SRR17129371.lite.1.35713	99.583	4319	2	16	1	4313	395	4703	0	7862
HRS2_p1-2	SRR17129371.lite.1.826884	99.56	4323	0	19	1	4313	1689	6002	0	7860
HRS2_p1-2	SRR17129371.lite.1.350227	99.492	4333	0	21	1	4313	7107	11437	0	7860
HRS2_p1-2	SRR17129371.lite.1.239341	99.56	4322	1	18	1	4313	8887	13199	0	7860
HRS2_p1-2	SRR17129371.lite.1.1271029	99.583	4318	0	17	1	4313	3587	7891	0	7858
HRS2_p1-2	SRR17129371.lite.1.917644	99.538	4325	0	20	1	4313	6394	10710	0	7858
HRS2_p1-2	SRR17129371.lite.1.668228	99.583	4318	1	17	1	4313	5356	1051	0	7858
HRS2_p1-2	SRR17129371.lite.1.351107	99.583	4318	0	18	1	4313	6549	2245	0	7858
HRS2_p1-2	SRR17129371.lite.1.1305817	99.56	4321	0	19	1	4313	11855	7546	0	7856
HRS2_p1-2	SRR17129371.lite.1.713831	99.537	4323	0	20	1	4313	11102	15414	0	7854
HRS2_p1-2	SRR17129371.lite.1.884989	99.514	4324	3	13	1	4313	6418	10734	0	7853
HRS2_p1-2	SRR17129371.lite.1.853840	99.514	4324	4	16	1	4313	13217	17534	0	7853
HRS2_p1-2	SRR17129371.lite.1.305407	99.515	4326	0	20	1	4313	15836	20153	0	7853
HRS2_p1-2	SRR17129371.lite.1.170495	99.515	4326	0	21	1	4313	13908	18225	0	7853
HRS2_p1-2	SRR17129371.lite.1.532282	99.537	4321	0	20	1	4313	7828	12136	0	7851
HRS2_p1-2	SRR17129371.lite.1.471505	99.56	4318	0	19	1	4313	8720	4417	0	7851
HRS2_p1-2	SRR17129371.lite.1.287328	99.537	4321	0	18	1	4313	2834	7142	0	7851
HRS2_p1-2	SRR17129371.lite.1.1153196	99.56	4317	0	19	1	4313	12096	7795	0	7849
HRS2_p1-2	SRR17129371.lite.1.1113268	99.56	4316	1	18	1	4313	6010	10310	0	7849
HRS2_p1-2	SRR17129371.lite.1.405747	99.469	4329	3	19	1	4313	7221	2897	0	7849
HRS2_p1-2	SRR17129371.lite.1.1380640	99.883	4267	0	4	1	4263	4266	1	0	7847
HRS2_p1-2	SRR17129371.lite.1.1325050	99.537	4318	3	16	1	4313	7755	3450	0	7847
HRS2_p1-2	SRR17129371.lite.1.206225	99.56	4316	0	19	1	4313	16915	21214	0	7847
HRS2_p1-2	SRR17129371.lite.1.1129291	99.469	4328	2	21	1	4313	7844	12165	0	7845
HRS2_p1-2	SRR17129371.lite.1.747556	99.56	4314	2	16	1	4313	12509	8212	0	7845
HRS2_p1-2	SRR17129371.lite.1.366032	99.537	4318	0	20	1	4313	6632	2330	0	7845
HRS2_p1-2	SRR17129371.lite.1.1155159	99.537	4317	0	20	1	4313	11396	15696	0	7843
HRS2_p1-2	SRR17129371.lite.1.945974	99.537	4315	1	19	1	4313	18643	22940	0	7840
HRS2_p1-2	SRR17129371.lite.1.1073848	99.422	4328	7	17	1	4313	1952	6276	0	7838
HRS2_p1-2	SRR17129371.lite.1.270146	99.536	4313	0	20	1	4313	7148	2856	0	7836
HRS2_p1-2	SRR17129371.lite.1.1397782	99.422	4329	1	22	1	4313	7428	3108	0	7834
HRS2_p1-2	SRR17129371.lite.1.970135	99.513	4316	0	21	1	4313	8434	12731	0	7834
HRS2_p1-2	SRR17129371.lite.1.524953	99.445	4326	1	21	1	4313	7695	3380	0	7834
HRS2_p1-2	SRR17129371.lite.1.558678	99.468	4320	1	22	1	4313	18952	14648	0	7830
HRS2_p1-2	SRR17129371.lite.1.65259	99.513	4314	0	21	1	4313	11640	7347	0	7830
HRS2_p1-2	SRR17129371.lite.1.62803	99.49	4317	1	21	1	4313	7354	3055	0	7830
HRS2_p1-2	SRR17129371.lite.1.1392172	99.468	4320	0	23	1	4313	4507	8810	0	7829
HRS2_p1-2	SRR17129371.lite.1.1241346	99.422	4325	0	24	1	4313	13501	9190	0	7825
HRS2_p1-2	SRR17129371.lite.1.209926	99.422	4324	0	25	1	4313	3197	7506	0	7823
HRS2_p1-2	SRR17129371.lite.1.725240	99.353	4330	2	19	1	4313	2220	6540	0	7817
HRS2_p1-2	SRR17129371.lite.1.567049	99.399	4324	0	26	1	4313	7243	11551	0	7817
HRS2_p1-2	SRR17129371.lite.1.94174	99.308	4336	0	29	1	4313	12146	7818	0	7814
HRS2_p1-2	SRR17129371.lite.1.1056701	99.421	4317	0	25	1	4313	5663	1368	0	7810
HRS2_p1-2	SRR17129371.lite.1.531783	99.398	4319	2	24	1	4313	8191	3891	0	7810
HRS2_p1-2	SRR17129371.lite.1.1173900	99.353	4326	1	25	1	4313	13518	9207	0	7808
HRS2_p1-2	SRR17129371.lite.1.666064	99.352	4323	2	25	1	4313	4353	47	0	7805
HRS2_p1-2	SRR17129371.lite.1.286539	99.33	4327	2	25	1	4313	7113	11426	0	7805
HRS2_p1-2	SRR17129371.lite.1.280162	99.375	4319	0	27	1	4313	13692	9395	0	7801
HRS2_p1-2	SRR17129371.lite.1.226347	99.329	4325	1	28	1	4313	7731	12039	0	7801
HRS2_p1-2	SRR17129371.lite.1.1147772	99.352	4321	0	28	1	4313	4808	9108	0	7799
HRS2_p1-2	SRR17129371.lite.1.520556	99.261	4333	0	31	1	4313	10052	5732	0	7795
HRS2_p1-2	SRR17129371.lite.1.1186853	99.284	4327	3	28	1	4313	6763	2451	0	7793
HRS2_p1-2	SRR17129371.lite.1.376093	99.305	4317	2	28	1	4313	4585	8877	0	7781
HRS2_p1-2	SRR17129371.lite.1.213253	99.305	4317	0	30	1	4313	7112	2822	0	7779
HRS2_p1-2	SRR17129371.lite.1.324141	99.281	4314	0	30	1	4313	10488	6205	0	7766
HRS2_p1-2	SRR17129371.lite.1.21555	99.191	4325	3	32	1	4313	11781	7477	0	7764
HRS2_p1-2	SRR17129371.lite.1.1036335	99.168	4328	0	36	1	4313	7913	12219	0	7760
HRS2_p1-2	SRR17129371.lite.1.903466	99.167	4324	5	31	1	4313	7501	3198	0	7757
HRS2_p1-2	SRR17129371.lite.1.3907	99.167	4324	0	35	4	4313	10312	14613	0	7753
HRS2_p1-2	SRR17129371.lite.1.1273697	99.166	4319	3	33	1	4313	9633	5342	0	7745
HRS2_p1-2	SRR17129371.lite.1.555727	99.121	4323	3	34	1	4313	4009	8306	0	7740
HRS2_p1-2	SRR17129371.lite.1.309791	99.099	4328	0	38	1	4311	6233	10538	0	7740
HRS2_p1-2	SRR17129371.lite.1.214042	98.986	4340	11	21	1	4313	5211	9544	0	7740
HRS2_p1-2	SRR17129371.lite.1.1152476	99.076	4328	0	38	1	4313	5173	871	0	7734
HRS2_p1-2	SRR17129371.lite.1.978839	99.075	4325	2	36	1	4313	10247	5949	0	7731
HRS2_p1-2	SRR17129371.lite.1.564014	99.074	4320	4	36	1	4313	21061	16771	0	7723
HRS2_p1-2	SRR17129371.lite.1.365677	98.94	4340	4	41	1	4313	9483	5159	0	7721
HRS2_p1-2	SRR17129371.lite.1.453421	98.961	4331	1	41	1	4313	9877	5573	0	7709
HRS2_p1-2	SRR17129371.lite.1.1121111	98.937	4329	1	39	1	4313	10619	6320	0	7697
HRS2_p1-2	SRR17129371.lite.1.429991	98.959	4323	4	41	1	4313	5502	9793	0	7696
HRS2_p1-2	SRR17129371.lite.1.660752	98.937	4326	3	43	1	4313	7353	3058	0	7694
HRS2_p1-2	SRR17129371.lite.1.612588	98.779	4341	2	42	1	4313	3673	7990	0	7675
HRS2_p1-2	SRR17129371.lite.1.342910	98.889	4321	6	41	4	4313	13286	17575	0	7675
HRS2_p1-2	SRR17129371.lite.1.1420046	98.687	4340	6	51	1	4313	1201	5516	0	7651
HRS2_p1-2	SRR17129371.lite.1.228456	98.573	4346	4	57	1	4313	12864	17184	0	7629
HRS2_p1-2	SRR17129371.lite.1.1214549	98.341	4340	5	65	1	4313	20306	24605	0	7553
HRS2_p2-1	SRR17129371.lite.1.233451	100	4313	0	0	1	4313	7591	3279	0	7965
HRS2_p2-1	SRR17129371.lite.1.9041	99.977	4313	0	1	1	4313	4759	9070	0	7958
HRS2_p2-1	SRR17129371.lite.1.578072	99.907	4317	0	4	1	4313	8376	12692	0	7947
HRS2_p2-1	SRR17129371.lite.1.1183005	99.861	4313	0	6	1	4313	5356	1050	0	7926
HRS2_p2-1	SRR17129371.lite.1.213250	99.768	4315	0	9	1	4313	6594	10900	0	7904
HRS2_p2-1	SRR17129371.lite.1.1306856	99.446	4333	0	24	1	4313	11180	6852	0	7847
HRS2_p2-1	SRR17129371.lite.1.847571	99.537	4319	0	20	1	4313	6651	2347	0	7847
HRS2_p2-1	SRR17129371.lite.1.216906	99.33	4328	0	27	1	4313	6870	2557	0	7805
HRS2_p2-1	SRR17129371.lite.1.1101392	99.005	4320	3	40	1	4313	7754	12040	0	7703
HRS2_p2-1	SRR17129371.lite.1.845534	96.41	4318	145	6	1	4313	12992	17304	0	7107
HRS2_p2-1	SRR17129371.lite.1.551677	96.41	4318	145	6	1	4313	7167	11479	0	7107
HRS2_p2-1	SRR17129371.lite.1.1004916	96.388	4319	144	8	1	4313	4724	9036	0	7101
HRS2_p2-1	SRR17129371.lite.1.24508	96.388	4319	145	7	1	4313	8673	4360	0	7101
HRS2_p2-1	SRR17129371.lite.1.302629	96.387	4318	145	7	1	4313	11984	7673	0	7099
HRS2_p2-1	SRR17129371.lite.1.302191	96.341	4318	145	9	1	4313	5404	9713	0	7086
HRS2_p2-1	SRR17129371.lite.1.1153593	96.317	4317	144	12	1	4313	10302	5997	0	7077
HRS2_p2-1	SRR17129371.lite.1.1355402	96.206	4323	144	14	1	4313	17871	13559	0	7057
HRS2_p2-1	SRR17129371.lite.1.324512	96.157	4320	146	16	1	4313	12045	7739	0	7040
HRS2_p2-2	SRR17129371.lite.1.793605	99.583	4316	0	18	1	4313	15479	11179	0	7854
HRS2_p2-2	SRR17129371.lite.1.700827	99.513	4314	19	2	1	4313	2930	7242	0	7849
HRS2_p2-2	SRR17129371.lite.1.694056	99.446	4332	2	22	1	4313	4547	219	0	7847
HRS2_p2-2	SRR17129371.lite.1.1321304	99.467	4314	19	4	1	4313	4687	377	0	7836
HRS2_p2-2	SRR17129371.lite.1.1263720	99.421	4319	19	6	1	4313	6697	11015	0	7832
HRS2_p2-2	SRR17129371.lite.1.115876	99.398	4316	1	25	1	4313	1298	5591	0	7803
HRS2_p2-2	SRR17129371.lite.1.304639	99.328	4313	19	9	1	4313	3889	8191	0	7795
HRS2_p2-2	SRR17129371.lite.1.507487	99.235	4315	20	13	1	4313	7531	11834	0	7773
HRS2_p2-2	SRR17129371.lite.1.1117581	99.143	4316	21	16	1	4313	18285	13983	0	7751
HRS2_p2-2	SRR17129371.lite.1.559249	99.076	4328	19	19	1	4313	2751	7072	0	7751
HRS2_p2-2	SRR17129371.lite.1.1040088	98.916	4334	22	25	1	4313	9321	13650	0	7720
HRS2_p2-2	SRR17129371.lite.1.210828	98.66	4328	20	35	1	4313	1115	5419	0	7637
HRS2_p2-2	SRR17129371.lite.1.1148640	98.501	4337	22	42	1	4313	6233	10550	0	7609
HRS2_p2-2	SRR17129371.lite.1.1162986	98.586	4314	30	4	1	4313	7199	11482	0	7600
HRS2_p2-2	SRR17129371.lite.1.987501	98.586	4314	30	4	1	4313	8088	12371	0	7600
HRS2_p2-2	SRR17129371.lite.1.804177	98.586	4314	30	4	1	4313	3979	8262	0	7600
HRS2_p2-2	SRR17129371.lite.1.475882	98.586	4314	30	4	1	4313	5219	936	0	7600
HRS2_p2-2	SRR17129371.lite.1.28765	98.586	4314	30	4	1	4313	1629	5912	0	7600
HRS2_p2-2	SRR17129371.lite.1.1228407	98.563	4314	30	5	1	4313	11939	16221	0	7594
HRS2_p2-2	SRR17129371.lite.1.278033	98.563	4314	29	6	1	4313	5491	1210	0	7592
HRS2_p2-2	SRR17129371.lite.1.888265	98.54	4315	30	6	1	4313	13065	8782	0	7589
HRS2_p2-2	SRR17129371.lite.1.745247	98.54	4314	30	6	1	4313	1042	5323	0	7587
HRS2_p2-2	SRR17129371.lite.1.956076	98.539	4313	30	6	1	4313	6501	10780	0	7585
HRS2_p2-2	SRR17129371.lite.1.311755	98.242	4324	38	25	1	4313	4322	26	0	7529
HRS2_p2-2	SRR17129371.lite.1.236798	98.244	4327	30	18	1	4313	7192	2898	0	7528
HRS2_p2-2	SRR17129371.lite.1.544695	98.287	4320	29	18	1	4313	12674	16955	0	7526
HRS2_p2-2	SRR17129371.lite.1.194591	98.153	4332	29	24	1	4313	13077	17376	0	7509
HRS2_p2-2	SRR17129371.lite.1.50408	98.194	4320	30	20	1	4313	21004	25282	0	7502
HRS2_p2-2	SRR17129371.lite.1.570301	97.721	4344	35	47	1	4313	15899	11589	0	7415
HRS2_p2-2	SRR17129371.lite.1.397060	97.677	4347	36	47	1	4313	5943	10258	0	7408
HRS2_p2-2	SRR17129371.lite.1.477984	97.297	4329	39	49	1	4298	4282	1	0	7275
HRS3_p1-1	SRR17129371.lite.1.1386695	100	4135	0	0	1	4135	10515	14649	0	7637
HRS3_p1-1	SRR17129371.lite.1.1370824	100	4135	0	0	1	4135	1153	5287	0	7637
HRS3_p1-1	SRR17129371.lite.1.1349942	100	4135	0	0	1	4135	5855	9989	0	7637
HRS3_p1-1	SRR17129371.lite.1.1325932	100	4135	0	0	1	4135	10070	14204	0	7637
HRS3_p1-1	SRR17129371.lite.1.1289669	100	4135	0	0	1	4135	6602	10736	0	7637
HRS3_p1-1	SRR17129371.lite.1.1263403	100	4135	0	0	1	4135	5826	1692	0	7637
HRS3_p1-1	SRR17129371.lite.1.1256066	100	4135	0	0	1	4135	7129	2995	0	7637
HRS3_p1-1	SRR17129371.lite.1.1237981	100	4135	0	0	1	4135	6487	2353	0	7637
HRS3_p1-1	SRR17129371.lite.1.1233168	100	4135	0	0	1	4135	7640	11774	0	7637
HRS3_p1-1	SRR17129371.lite.1.1199228	100	4135	0	0	1	4135	3725	7859	0	7637
HRS3_p1-1	SRR17129371.lite.1.1187852	100	4135	0	0	1	4135	8895	13029	0	7637
HRS3_p1-1	SRR17129371.lite.1.1177847	100	4135	0	0	1	4135	13321	9187	0	7637
HRS3_p1-1	SRR17129371.lite.1.1173198	100	4135	0	0	1	4135	4624	490	0	7637
HRS3_p1-1	SRR17129371.lite.1.1169470	100	4135	0	0	1	4135	7067	2933	0	7637
HRS3_p1-1	SRR17129371.lite.1.1153725	100	4135	0	0	1	4135	10221	6087	0	7637
HRS3_p1-1	SRR17129371.lite.1.1119398	100	4135	0	0	1	4135	13584	9450	0	7637
HRS3_p1-1	SRR17129371.lite.1.1110455	100	4135	0	0	1	4135	8025	3891	0	7637
HRS3_p1-1	SRR17129371.lite.1.1096516	100	4135	0	0	1	4135	10635	6501	0	7637
HRS3_p1-1	SRR17129371.lite.1.1092362	100	4135	0	0	1	4135	3946	8080	0	7637
HRS3_p1-1	SRR17129371.lite.1.1088318	100	4135	0	0	1	4135	952	5086	0	7637
HRS3_p1-1	SRR17129371.lite.1.1080787	100	4135	0	0	1	4135	10900	15034	0	7637
HRS3_p1-1	SRR17129371.lite.1.1072596	100	4135	0	0	1	4135	4728	8862	0	7637
HRS3_p1-1	SRR17129371.lite.1.1028131	100	4135	0	0	1	4135	13579	9445	0	7637
HRS3_p1-1	SRR17129371.lite.1.1022280	100	4135	0	0	1	4135	8815	4681	0	7637
HRS3_p1-1	SRR17129371.lite.1.1010550	100	4135	0	0	1	4135	5236	9370	0	7637
HRS3_p1-1	SRR17129371.lite.1.1002048	100	4135	0	0	1	4135	4453	319	0	7637
HRS3_p1-1	SRR17129371.lite.1.995241	100	4135	0	0	1	4135	7249	3115	0	7637
HRS3_p1-1	SRR17129371.lite.1.985474	100	4135	0	0	1	4135	5926	10060	0	7637
HRS3_p1-1	SRR17129371.lite.1.965638	100	4135	0	0	1	4135	1360	5494	0	7637
HRS3_p1-1	SRR17129371.lite.1.947092	100	4135	0	0	1	4135	11203	7069	0	7637
HRS3_p1-1	SRR17129371.lite.1.941815	100	4135	0	0	1	4135	15618	19752	0	7637
HRS3_p1-1	SRR17129371.lite.1.893397	100	4135	0	0	1	4135	6565	10699	0	7637
HRS3_p1-1	SRR17129371.lite.1.810997	100	4135	0	0	1	4135	13726	9592	0	7637
HRS3_p1-1	SRR17129371.lite.1.803054	100	4135	0	0	1	4135	11265	7131	0	7637
HRS3_p1-1	SRR17129371.lite.1.791432	100	4135	0	0	1	4135	9798	13932	0	7637
HRS3_p1-1	SRR17129371.lite.1.785433	100	4135	0	0	1	4135	5549	1415	0	7637
HRS3_p1-1	SRR17129371.lite.1.779158	100	4135	0	0	1	4135	5955	10089	0	7637
HRS3_p1-1	SRR17129371.lite.1.776442	100	4135	0	0	1	4135	11167	7033	0	7637
HRS3_p1-1	SRR17129371.lite.1.773837	100	4135	0	0	1	4135	6116	1982	0	7637
HRS3_p1-1	SRR17129371.lite.1.772243	100	4135	0	0	1	4135	6226	2092	0	7637
HRS3_p1-1	SRR17129371.lite.1.755467	100	4135	0	0	1	4135	4242	8376	0	7637
HRS3_p1-1	SRR17129371.lite.1.740781	100	4135	0	0	1	4135	2373	6507	0	7637
HRS3_p1-1	SRR17129371.lite.1.700875	100	4135	0	0	1	4135	5245	9379	0	7637
HRS3_p1-1	SRR17129371.lite.1.687089	100	4135	0	0	1	4135	11318	7184	0	7637
HRS3_p1-1	SRR17129371.lite.1.651671	100	4135	0	0	1	4135	8633	4499	0	7637
HRS3_p1-1	SRR17129371.lite.1.649848	100	4135	0	0	1	4135	5949	10083	0	7637
HRS3_p1-1	SRR17129371.lite.1.644114	100	4135	0	0	1	4135	2189	6323	0	7637
HRS3_p1-1	SRR17129371.lite.1.610023	100	4135	0	0	1	4135	12293	8159	0	7637
HRS3_p1-1	SRR17129371.lite.1.596620	100	4135	0	0	1	4135	7768	3634	0	7637
HRS3_p1-1	SRR17129371.lite.1.562120	100	4135	0	0	1	4135	6193	10327	0	7637
HRS3_p1-1	SRR17129371.lite.1.522162	100	4135	0	0	1	4135	11910	7776	0	7637
HRS3_p1-1	SRR17129371.lite.1.517005	100	4135	0	0	1	4135	5873	1739	0	7637
HRS3_p1-1	SRR17129371.lite.1.510685	100	4135	0	0	1	4135	8117	3983	0	7637
HRS3_p1-1	SRR17129371.lite.1.507941	100	4135	0	0	1	4135	7253	3119	0	7637
HRS3_p1-1	SRR17129371.lite.1.460371	100	4135	0	0	1	4135	6255	10389	0	7637
HRS3_p1-1	SRR17129371.lite.1.429274	100	4135	0	0	1	4135	6372	2238	0	7637
HRS3_p1-1	SRR17129371.lite.1.420067	100	4135	0	0	1	4135	16137	12003	0	7637
HRS3_p1-1	SRR17129371.lite.1.400577	100	4135	0	0	1	4135	8851	4717	0	7637
HRS3_p1-1	SRR17129371.lite.1.400348	100	4135	0	0	1	4135	11561	7427	0	7637
HRS3_p1-1	SRR17129371.lite.1.365716	100	4135	0	0	1	4135	15907	11773	0	7637
HRS3_p1-1	SRR17129371.lite.1.360053	100	4135	0	0	1	4135	11594	7460	0	7637
HRS3_p1-1	SRR17129371.lite.1.318266	100	4135	0	0	1	4135	4254	8388	0	7637
HRS3_p1-1	SRR17129371.lite.1.314618	100	4135	0	0	1	4135	8210	12344	0	7637
HRS3_p1-1	SRR17129371.lite.1.238924	100	4135	0	0	1	4135	5928	1794	0	7637
HRS3_p1-1	SRR17129371.lite.1.232756	100	4135	0	0	1	4135	11202	7068	0	7637
HRS3_p1-1	SRR17129371.lite.1.216065	100	4135	0	0	1	4135	3784	7918	0	7637
HRS3_p1-1	SRR17129371.lite.1.202589	100	4135	0	0	1	4135	11909	7775	0	7637
HRS3_p1-1	SRR17129371.lite.1.173553	100	4135	0	0	1	4135	8949	4815	0	7637
HRS3_p1-1	SRR17129371.lite.1.168402	100	4135	0	0	1	4135	5930	1796	0	7637
HRS3_p1-1	SRR17129371.lite.1.163103	100	4135	0	0	1	4135	14215	10081	0	7637
HRS3_p1-1	SRR17129371.lite.1.149672	100	4135	0	0	1	4135	6953	2819	0	7637
HRS3_p1-1	SRR17129371.lite.1.144954	100	4135	0	0	1	4135	3925	8059	0	7637
HRS3_p1-1	SRR17129371.lite.1.112850	100	4135	0	0	1	4135	11524	7390	0	7637
HRS3_p1-1	SRR17129371.lite.1.71031	100	4135	0	0	1	4135	4971	837	0	7637
HRS3_p1-1	SRR17129371.lite.1.67705	100	4135	0	0	1	4135	5516	9650	0	7637
HRS3_p1-1	SRR17129371.lite.1.66338	100	4135	0	0	1	4135	3070	7204	0	7637
HRS3_p1-1	SRR17129371.lite.1.57522	100	4135	0	0	1	4135	3461	7595	0	7637
HRS3_p1-1	SRR17129371.lite.1.45028	100	4135	0	0	1	4135	4419	285	0	7637
HRS3_p1-1	SRR17129371.lite.1.43431	100	4135	0	0	1	4135	9717	5583	0	7637
HRS3_p1-1	SRR17129371.lite.1.43026	100	4135	0	0	1	4135	9783	13917	0	7637
HRS3_p1-1	SRR17129371.lite.1.40199	100	4135	0	0	1	4135	2870	7004	0	7637
HRS3_p1-1	SRR17129371.lite.1.25058	100	4135	0	0	1	4135	6354	2220	0	7637
HRS3_p1-1	SRR17129371.lite.1.21163	100	4135	0	0	1	4135	6317	2183	0	7637
HRS3_p1-1	SRR17129371.lite.1.6765	100	4135	0	0	1	4135	2674	6808	0	7637
HRS3_p1-1	SRR17129371.lite.1.1126775	99.976	4136	0	1	1	4135	15031	10896	0	7631
HRS3_p1-1	SRR17129371.lite.1.1093221	99.976	4136	0	1	1	4135	8746	4611	0	7631
HRS3_p1-1	SRR17129371.lite.1.959851	99.976	4136	0	1	1	4135	1447	5582	0	7631
HRS3_p1-1	SRR17129371.lite.1.857104	99.976	4136	0	1	1	4135	10869	6734	0	7631
HRS3_p1-1	SRR17129371.lite.1.794370	99.976	4136	0	1	1	4135	12613	8478	0	7631
HRS3_p1-1	SRR17129371.lite.1.706641	99.976	4136	0	1	1	4135	3862	7997	0	7631
HRS3_p1-1	SRR17129371.lite.1.682055	99.976	4136	0	1	1	4135	5311	9446	0	7631
HRS3_p1-1	SRR17129371.lite.1.653503	99.976	4136	0	1	1	4135	7907	3772	0	7631
HRS3_p1-1	SRR17129371.lite.1.526616	99.976	4136	0	1	1	4135	4123	8258	0	7631
HRS3_p1-1	SRR17129371.lite.1.436156	99.976	4136	0	1	1	4135	323	4458	0	7631
HRS3_p1-1	SRR17129371.lite.1.374750	99.976	4136	0	1	1	4135	10409	6274	0	7631
HRS3_p1-1	SRR17129371.lite.1.89335	99.976	4136	0	1	1	4135	7477	3342	0	7631
HRS3_p1-1	SRR17129371.lite.1.1381832	99.976	4135	0	1	1	4135	430	4563	0	7629
HRS3_p1-1	SRR17129371.lite.1.1363609	99.976	4135	0	1	1	4135	2127	6260	0	7629
HRS3_p1-1	SRR17129371.lite.1.1305943	99.976	4135	0	1	1	4135	11791	15924	0	7629
HRS3_p1-1	SRR17129371.lite.1.1276688	99.976	4135	0	1	1	4135	3467	7600	0	7629
HRS3_p1-1	SRR17129371.lite.1.1180075	99.976	4135	0	1	1	4135	453	4586	0	7629
HRS3_p1-1	SRR17129371.lite.1.1074892	99.976	4135	0	1	1	4135	2323	6456	0	7629
HRS3_p1-1	SRR17129371.lite.1.1061249	99.976	4135	0	1	1	4135	12931	8798	0	7629
HRS3_p1-1	SRR17129371.lite.1.1021116	99.976	4135	0	1	1	4135	6610	10743	0	7629
HRS3_p1-1	SRR17129371.lite.1.1020098	99.976	4135	0	1	1	4135	13683	9550	0	7629
HRS3_p1-1	SRR17129371.lite.1.999346	99.976	4135	0	1	1	4135	8551	4418	0	7629
HRS3_p1-1	SRR17129371.lite.1.977681	99.976	4135	0	1	1	4135	21753	17620	0	7629
HRS3_p1-1	SRR17129371.lite.1.976819	99.976	4135	0	1	1	4135	11221	7088	0	7629
HRS3_p1-1	SRR17129371.lite.1.917435	99.976	4135	0	1	1	4135	331	4464	0	7629
HRS3_p1-1	SRR17129371.lite.1.900013	99.976	4135	0	1	1	4135	11651	7518	0	7629
HRS3_p1-1	SRR17129371.lite.1.895845	99.976	4135	0	1	1	4135	7631	11764	0	7629
HRS3_p1-1	SRR17129371.lite.1.773521	99.976	4135	0	1	1	4135	9856	5723	0	7629
HRS3_p1-1	SRR17129371.lite.1.644210	99.976	4135	0	1	1	4135	13224	9091	0	7629
HRS3_p1-1	SRR17129371.lite.1.581623	99.976	4135	0	1	1	4135	2966	7099	0	7629
HRS3_p1-1	SRR17129371.lite.1.471716	99.976	4135	0	1	1	4135	4813	8946	0	7629
HRS3_p1-1	SRR17129371.lite.1.457640	99.976	4135	0	1	1	4135	5280	9413	0	7629
HRS3_p1-1	SRR17129371.lite.1.451629	99.976	4135	0	1	1	4135	14040	9907	0	7629
HRS3_p1-1	SRR17129371.lite.1.443485	99.976	4135	0	1	1	4135	6926	11059	0	7629
HRS3_p1-1	SRR17129371.lite.1.421757	99.976	4135	0	1	1	4135	16679	20812	0	7629
HRS3_p1-1	SRR17129371.lite.1.408442	99.976	4135	0	1	1	4135	7916	3783	0	7629
HRS3_p1-1	SRR17129371.lite.1.338612	99.976	4135	0	1	1	4135	5265	1132	0	7629
HRS3_p1-1	SRR17129371.lite.1.282689	99.976	4135	0	1	1	4135	6526	2393	0	7629
HRS3_p1-1	SRR17129371.lite.1.235027	99.976	4135	0	1	1	4135	13138	9005	0	7629
HRS3_p1-1	SRR17129371.lite.1.193472	99.976	4135	0	1	1	4135	5598	9731	0	7629
HRS3_p1-1	SRR17129371.lite.1.189831	99.976	4135	0	1	1	4135	8681	12814	0	7629
HRS3_p1-1	SRR17129371.lite.1.188012	99.976	4135	0	1	1	4135	9427	13560	0	7629
HRS3_p1-1	SRR17129371.lite.1.169685	99.976	4135	0	1	1	4135	2424	6557	0	7629
HRS3_p1-1	SRR17129371.lite.1.132684	99.976	4135	0	1	1	4135	7861	3728	0	7629
HRS3_p1-1	SRR17129371.lite.1.98478	99.976	4135	0	1	1	4135	9347	13480	0	7629
HRS3_p1-1	SRR17129371.lite.1.1260824	99.952	4137	0	2	1	4135	5231	9367	0	7627
HRS3_p1-1	SRR17129371.lite.1.811296	99.952	4137	0	2	1	4135	6227	2091	0	7627
HRS3_p1-1	SRR17129371.lite.1.786517	99.952	4137	0	2	1	4135	2064	6200	0	7627
HRS3_p1-1	SRR17129371.lite.1.777154	99.952	4137	0	2	1	4135	12846	8710	0	7627
HRS3_p1-1	SRR17129371.lite.1.608210	99.952	4137	0	2	1	4135	3358	7494	0	7627
HRS3_p1-1	SRR17129371.lite.1.588024	99.952	4137	0	2	1	4135	6110	10246	0	7627
HRS3_p1-1	SRR17129371.lite.1.1224479	99.952	4136	0	2	1	4135	11918	16052	0	7625
HRS3_p1-1	SRR17129371.lite.1.1182271	99.952	4136	0	2	1	4135	6490	10624	0	7625
HRS3_p1-1	SRR17129371.lite.1.1106830	99.952	4136	0	2	1	4135	4495	8629	0	7625
HRS3_p1-1	SRR17129371.lite.1.1006266	99.952	4136	0	2	1	4135	8117	3983	0	7625
HRS3_p1-1	SRR17129371.lite.1.584947	99.952	4136	0	2	1	4135	13250	9116	0	7625
HRS3_p1-1	SRR17129371.lite.1.519876	99.952	4136	0	2	1	4135	14498	18632	0	7625
HRS3_p1-1	SRR17129371.lite.1.472336	99.952	4136	0	2	1	4135	10777	6643	0	7625
HRS3_p1-1	SRR17129371.lite.1.413967	99.952	4136	0	2	1	4135	7851	3717	0	7625
HRS3_p1-1	SRR17129371.lite.1.371681	99.952	4136	0	2	1	4135	2045	6179	0	7625
HRS3_p1-1	SRR17129371.lite.1.329859	99.952	4136	0	2	1	4135	5930	1796	0	7625
HRS3_p1-1	SRR17129371.lite.1.271904	99.952	4136	0	2	1	4135	13638	9504	0	7625
HRS3_p1-1	SRR17129371.lite.1.246057	99.952	4136	0	2	1	4135	3223	7357	0	7625
HRS3_p1-1	SRR17129371.lite.1.149299	99.952	4136	0	2	1	4135	3254	7388	0	7625
HRS3_p1-1	SRR17129371.lite.1.94317	99.952	4136	0	2	1	4135	4516	8650	0	7625
HRS3_p1-1	SRR17129371.lite.1.1381697	99.952	4135	0	2	1	4135	6819	10951	0	7624
HRS3_p1-1	SRR17129371.lite.1.1297380	99.952	4135	0	2	1	4135	11669	15801	0	7624
HRS3_p1-1	SRR17129371.lite.1.1259170	99.952	4135	0	2	1	4135	7786	11918	0	7624
HRS3_p1-1	SRR17129371.lite.1.1231234	99.952	4135	0	2	1	4135	7356	3224	0	7624
HRS3_p1-1	SRR17129371.lite.1.1065980	99.952	4135	0	2	1	4135	6833	10965	0	7624
HRS3_p1-1	SRR17129371.lite.1.1061841	99.952	4135	0	2	1	4135	17076	12944	0	7624
HRS3_p1-1	SRR17129371.lite.1.1006624	99.952	4135	0	2	1	4135	17079	12947	0	7624
HRS3_p1-1	SRR17129371.lite.1.970167	99.952	4135	0	2	1	4135	21823	17691	0	7624
HRS3_p1-1	SRR17129371.lite.1.940580	99.952	4135	0	2	1	4135	6000	10132	0	7624
HRS3_p1-1	SRR17129371.lite.1.871842	99.952	4135	0	2	1	4135	11357	15489	0	7624
HRS3_p1-1	SRR17129371.lite.1.720747	99.952	4135	0	2	1	4135	11327	7195	0	7624
HRS3_p1-1	SRR17129371.lite.1.524544	99.952	4135	0	2	1	4135	13251	9119	0	7624
HRS3_p1-1	SRR17129371.lite.1.466418	99.952	4135	0	2	1	4135	8612	12744	0	7624
HRS3_p1-1	SRR17129371.lite.1.392617	99.952	4135	0	2	1	4135	9191	5059	0	7624
HRS3_p1-1	SRR17129371.lite.1.282139	99.952	4135	0	2	1	4135	12984	17116	0	7624
HRS3_p1-1	SRR17129371.lite.1.186615	99.952	4135	0	2	1	4135	11288	7156	0	7624
HRS3_p1-1	SRR17129371.lite.1.49927	99.952	4135	0	2	1	4135	13821	9689	0	7624
HRS3_p1-1	SRR17129371.lite.1.1262817	99.928	4138	0	3	1	4135	6019	10156	0	7622
HRS3_p1-1	SRR17129371.lite.1.1066197	99.928	4138	0	3	1	4135	5407	1270	0	7622
HRS3_p1-1	SRR17129371.lite.1.581351	99.928	4138	0	3	1	4135	4706	8843	0	7622
HRS3_p1-1	SRR17129371.lite.1.148817	99.928	4138	0	3	1	4135	7432	3295	0	7622
HRS3_p1-1	SRR17129371.lite.1.354267	99.927	4137	0	2	1	4135	16066	11931	0	7620
HRS3_p1-1	SRR17129371.lite.1.330581	99.927	4137	0	3	1	4135	2125	6260	0	7620
HRS3_p1-1	SRR17129371.lite.1.224727	99.927	4137	0	3	1	4135	2353	6488	0	7620
HRS3_p1-1	SRR17129371.lite.1.79465	99.927	4137	0	3	1	4135	10793	6658	0	7620
HRS3_p1-1	SRR17129371.lite.1.1371070	99.927	4136	0	3	1	4135	4512	379	0	7618
HRS3_p1-1	SRR17129371.lite.1.1358472	99.927	4135	1	2	1	4135	5300	1168	0	7618
HRS3_p1-1	SRR17129371.lite.1.1138907	99.927	4136	0	3	1	4135	3210	7343	0	7618
HRS3_p1-1	SRR17129371.lite.1.1120889	99.927	4136	0	3	1	4135	6668	10801	0	7618
HRS3_p1-1	SRR17129371.lite.1.780756	99.927	4136	0	3	1	4135	11868	7735	0	7618
HRS3_p1-1	SRR17129371.lite.1.174536	99.927	4136	0	3	1	4135	4027	8160	0	7618
HRS3_p1-1	SRR17129371.lite.1.10742	99.903	4139	0	4	1	4135	8519	12657	0	7618
HRS3_p1-1	SRR17129371.lite.1.998913	99.927	4135	0	3	1	4135	1644	5775	0	7616
HRS3_p1-1	SRR17129371.lite.1.996911	99.927	4135	0	3	1	4135	7073	11204	0	7616
HRS3_p1-1	SRR17129371.lite.1.824715	99.927	4135	0	3	1	4135	18853	22984	0	7616
HRS3_p1-1	SRR17129371.lite.1.808988	99.927	4135	0	3	1	4135	960	5091	0	7616
HRS3_p1-1	SRR17129371.lite.1.760410	99.927	4135	0	3	1	4135	11701	7570	0	7616
HRS3_p1-1	SRR17129371.lite.1.709678	99.927	4135	0	3	1	4135	5166	1035	0	7616
HRS3_p1-1	SRR17129371.lite.1.699657	99.903	4138	0	4	1	4135	10915	15051	0	7616
HRS3_p1-1	SRR17129371.lite.1.495435	99.903	4138	0	4	1	4135	9346	5210	0	7616
HRS3_p1-1	SRR17129371.lite.1.424242	99.927	4135	0	3	1	4135	330	4461	0	7616
HRS3_p1-1	SRR17129371.lite.1.193232	99.927	4135	0	3	1	4135	6237	10368	0	7616
HRS3_p1-1	SRR17129371.lite.1.187203	99.927	4135	0	3	1	4135	16529	12398	0	7616
HRS3_p1-1	SRR17129371.lite.1.177957	99.927	4135	0	3	1	4135	11402	7271	0	7616
HRS3_p1-1	SRR17129371.lite.1.100665	99.927	4135	0	3	1	4135	5366	9497	0	7616
HRS3_p1-1	SRR17129371.lite.1.24137	99.927	4135	0	3	1	4135	15563	19694	0	7616
HRS3_p1-1	SRR17129371.lite.1.1077109	99.903	4137	0	4	1	4135	4256	8390	0	7614
HRS3_p1-1	SRR17129371.lite.1.1063069	99.903	4137	0	4	1	4135	2073	6207	0	7614
HRS3_p1-1	SRR17129371.lite.1.930120	99.903	4137	0	4	1	4135	9572	13706	0	7614
HRS3_p1-1	SRR17129371.lite.1.592902	99.903	4137	0	4	1	4135	7585	3451	0	7614
HRS3_p1-1	SRR17129371.lite.1.439231	99.903	4137	0	4	1	4135	6072	10206	0	7614
HRS3_p1-1	SRR17129371.lite.1.1349356	99.903	4136	0	4	1	4135	11547	15679	0	7613
HRS3_p1-1	SRR17129371.lite.1.1238939	99.879	4140	0	5	1	4135	5326	9465	0	7613
HRS3_p1-1	SRR17129371.lite.1.1179964	99.903	4136	0	4	1	4135	6670	10802	0	7613
HRS3_p1-1	SRR17129371.lite.1.896781	99.903	4136	0	4	1	4135	1157	5289	0	7613
HRS3_p1-1	SRR17129371.lite.1.740226	99.903	4136	0	4	1	4135	1553	5685	0	7613
HRS3_p1-1	SRR17129371.lite.1.325370	99.903	4136	0	4	1	4135	1503	5635	0	7613
HRS3_p1-1	SRR17129371.lite.1.221278	99.903	4136	0	4	1	4135	3541	7673	0	7613
HRS3_p1-1	SRR17129371.lite.1.179473	99.903	4136	0	4	1	4135	5856	1724	0	7613
HRS3_p1-1	SRR17129371.lite.1.1300217	99.903	4135	0	4	1	4135	8971	4841	0	7611
HRS3_p1-1	SRR17129371.lite.1.1278433	99.903	4135	0	4	1	4135	5232	9362	0	7611
HRS3_p1-1	SRR17129371.lite.1.1253415	99.879	4139	0	5	1	4135	7565	3428	0	7611
HRS3_p1-1	SRR17129371.lite.1.706246	99.903	4135	0	4	1	4135	9231	5101	0	7611
HRS3_p1-1	SRR17129371.lite.1.615523	99.903	4135	0	4	1	4135	1203	5333	0	7611
HRS3_p1-1	SRR17129371.lite.1.580282	99.903	4135	0	4	1	4135	11261	7131	0	7611
HRS3_p1-1	SRR17129371.lite.1.542001	99.903	4135	0	4	1	4135	21343	17213	0	7611
HRS3_p1-1	SRR17129371.lite.1.527775	99.879	4139	0	5	1	4135	7865	12002	0	7611
HRS3_p1-1	SRR17129371.lite.1.324723	99.903	4135	0	4	1	4135	7432	11562	0	7611
HRS3_p1-1	SRR17129371.lite.1.50021	99.903	4135	0	4	1	4135	3134	7264	0	7611
HRS3_p1-1	SRR17129371.lite.1.15270	99.903	4135	0	4	1	4135	5264	9394	0	7611
HRS3_p1-1	SRR17129371.lite.1.245057	99.879	4138	0	5	1	4135	12014	7879	0	7609
HRS3_p1-1	SRR17129371.lite.1.111727	99.879	4138	0	4	1	4135	11205	15340	0	7609
HRS3_p1-1	SRR17129371.lite.1.448614	99.879	4137	0	5	1	4135	18489	14356	0	7607
HRS3_p1-1	SRR17129371.lite.1.1395122	99.879	4136	0	5	1	4135	1886	6017	0	7605
HRS3_p1-1	SRR17129371.lite.1.1327214	99.879	4136	0	5	1	4135	3997	8128	0	7605
HRS3_p1-1	SRR17129371.lite.1.1223315	99.879	4136	0	5	1	4135	13045	17176	0	7605
HRS3_p1-1	SRR17129371.lite.1.897641	99.879	4136	0	4	3	4135	18722	22855	0	7605
HRS3_p1-1	SRR17129371.lite.1.738103	99.855	4139	0	4	1	4135	9676	5540	0	7605
HRS3_p1-1	SRR17129371.lite.1.402901	99.879	4136	0	5	1	4135	5382	1251	0	7605
HRS3_p1-1	SRR17129371.lite.1.287864	99.879	4136	0	5	1	4135	2342	6473	0	7605
HRS3_p1-1	SRR17129371.lite.1.1267735	99.879	4135	0	4	1	4135	9354	5225	0	7603
HRS3_p1-1	SRR17129371.lite.1.1212817	100	4117	0	0	19	4135	7834	3718	0	7603
HRS3_p1-1	SRR17129371.lite.1.743177	99.855	4138	0	6	1	4135	16456	12322	0	7603
HRS3_p1-1	SRR17129371.lite.1.550563	99.879	4135	0	5	1	4135	11232	7103	0	7603
HRS3_p1-1	SRR17129371.lite.1.128994	99.879	4135	0	5	1	4135	9337	13466	0	7603
HRS3_p1-1	SRR17129371.lite.1.114306	99.879	4135	0	5	1	4135	7363	11492	0	7603
HRS3_p1-1	SRR17129371.lite.1.1368056	99.855	4137	0	6	1	4135	15524	11392	0	7601
HRS3_p1-1	SRR17129371.lite.1.1157900	99.855	4137	0	6	1	4135	2971	7103	0	7601
HRS3_p1-1	SRR17129371.lite.1.1120023	99.831	4141	0	7	1	4135	10818	6679	0	7601
HRS3_p1-1	SRR17129371.lite.1.1427580	99.855	4136	0	6	1	4135	7161	3031	0	7600
HRS3_p1-1	SRR17129371.lite.1.1261746	99.855	4136	0	6	1	4135	8327	12457	0	7600
HRS3_p1-1	SRR17129371.lite.1.963819	99.855	4136	0	6	1	4135	8405	12535	0	7600
HRS3_p1-1	SRR17129371.lite.1.914714	99.855	4136	0	6	1	4135	6011	1881	0	7600
HRS3_p1-1	SRR17129371.lite.1.477786	99.855	4136	0	6	1	4135	5070	940	0	7600
HRS3_p1-1	SRR17129371.lite.1.297741	99.855	4136	0	6	1	4135	7156	11286	0	7600
HRS3_p1-1	SRR17129371.lite.1.221651	99.855	4136	0	6	1	4135	8439	4309	0	7600
HRS3_p1-1	SRR17129371.lite.1.1107313	99.807	4142	0	8	1	4135	9743	13883	0	7598
HRS3_p1-1	SRR17129371.lite.1.655395	99.855	4135	0	6	1	4135	5180	9308	0	7598
HRS3_p1-1	SRR17129371.lite.1.553900	99.831	4139	0	7	1	4135	9972	5837	0	7598
HRS3_p1-1	SRR17129371.lite.1.388333	99.855	4135	0	6	1	4135	15557	19685	0	7598
HRS3_p1-1	SRR17129371.lite.1.379620	99.855	4135	0	6	1	4135	9243	5115	0	7598
HRS3_p1-1	SRR17129371.lite.1.165513	99.831	4139	0	6	1	4135	9363	5228	0	7598
HRS3_p1-1	SRR17129371.lite.1.1229925	99.831	4137	1	6	1	4135	5032	9164	0	7596
HRS3_p1-1	SRR17129371.lite.1.1375434	99.831	4137	0	7	1	4135	9566	5435	0	7594
HRS3_p1-1	SRR17129371.lite.1.609524	99.831	4137	0	7	1	4135	10949	15080	0	7594
HRS3_p1-1	SRR17129371.lite.1.595291	99.807	4140	0	8	3	4135	6701	2563	0	7594
HRS3_p1-1	SRR17129371.lite.1.525194	99.831	4137	0	7	1	4135	4757	8888	0	7594
HRS3_p1-1	SRR17129371.lite.1.339324	99.831	4137	0	7	1	4135	15342	19473	0	7594
HRS3_p1-1	SRR17129371.lite.1.336789	99.831	4137	0	7	1	4135	13474	17605	0	7594
HRS3_p1-1	SRR17129371.lite.1.302802	99.831	4137	0	7	1	4135	7287	11418	0	7594
HRS3_p1-1	SRR17129371.lite.1.228011	99.831	4137	0	7	1	4135	7513	3382	0	7594
HRS3_p1-1	SRR17129371.lite.1.97929	99.831	4137	0	4	1	4135	3920	8051	0	7594
HRS3_p1-1	SRR17129371.lite.1.822320	99.831	4136	0	7	1	4135	5277	9406	0	7592
HRS3_p1-1	SRR17129371.lite.1.496150	99.831	4136	0	7	1	4135	5025	9154	0	7592
HRS3_p1-1	SRR17129371.lite.1.396983	99.831	4136	0	7	1	4135	4627	498	0	7592
HRS3_p1-1	SRR17129371.lite.1.219583	99.807	4139	0	8	1	4135	6861	2727	0	7592
HRS3_p1-1	SRR17129371.lite.1.493357	99.807	4138	0	8	1	4135	14389	18521	0	7590
HRS3_p1-1	SRR17129371.lite.1.488731	99.831	4135	0	7	1	4135	12017	7890	0	7590
HRS3_p1-1	SRR17129371.lite.1.601977	99.807	4137	0	8	1	4135	8489	12619	0	7589
HRS3_p1-1	SRR17129371.lite.1.576699	99.807	4137	0	7	1	4135	15200	11070	0	7589
HRS3_p1-1	SRR17129371.lite.1.125275	99.783	4141	0	6	1	4135	932	5069	0	7589
HRS3_p1-1	SRR17129371.lite.1.1062321	99.783	4139	0	9	1	4135	5265	1132	0	7585
HRS3_p1-1	SRR17129371.lite.1.1022130	99.807	4135	0	8	1	4135	9439	13565	0	7585
HRS3_p1-1	SRR17129371.lite.1.1012602	99.807	4135	0	8	1	4135	7131	3005	0	7585
HRS3_p1-1	SRR17129371.lite.1.1005225	99.759	4142	0	10	1	4135	21867	26005	0	7585
HRS3_p1-1	SRR17129371.lite.1.118447	99.807	4135	0	8	1	4135	13382	9256	0	7585
HRS3_p1-1	SRR17129371.lite.1.1045902	99.783	4138	0	9	1	4135	1046	5177	0	7583
HRS3_p1-1	SRR17129371.lite.1.889350	99.806	4134	0	8	1	4132	4128	1	0	7583
HRS3_p1-1	SRR17129371.lite.1.780491	99.783	4138	0	8	1	4135	8219	12350	0	7583
HRS3_p1-1	SRR17129371.lite.1.423307	99.783	4138	0	9	3	4135	15276	19409	0	7583
HRS3_p1-1	SRR17129371.lite.1.136330	99.783	4138	0	9	1	4135	8433	4302	0	7583
HRS3_p1-1	SRR17129371.lite.1.1081317	99.782	4137	0	9	1	4135	16036	20165	0	7581
HRS3_p1-1	SRR17129371.lite.1.1067440	99.782	4136	0	9	1	4135	6609	2482	0	7579
HRS3_p1-1	SRR17129371.lite.1.641710	99.734	4143	0	11	1	4135	5124	985	0	7579
HRS3_p1-1	SRR17129371.lite.1.629096	99.758	4139	1	8	1	4135	3182	7315	0	7579
HRS3_p1-1	SRR17129371.lite.1.1013800	99.758	4138	0	10	1	4135	5397	1267	0	7577
HRS3_p1-1	SRR17129371.lite.1.446226	99.782	4135	0	9	1	4135	6560	2435	0	7577
HRS3_p1-1	SRR17129371.lite.1.364214	99.782	4135	0	9	1	4135	11435	7310	0	7577
HRS3_p1-1	SRR17129371.lite.1.173612	99.758	4138	0	10	1	4135	3365	7495	0	7577
HRS3_p1-1	SRR17129371.lite.1.1093344	99.758	4137	0	10	1	4135	6158	2030	0	7576
HRS3_p1-1	SRR17129371.lite.1.374187	99.71	4144	0	12	1	4135	3639	7779	0	7576
HRS3_p1-1	SRR17129371.lite.1.1277280	99.758	4136	0	10	1	4135	1666	5792	0	7574
HRS3_p1-1	SRR17129371.lite.1.1151977	99.758	4136	0	10	1	4135	7481	11607	0	7574
HRS3_p1-1	SRR17129371.lite.1.969403	99.71	4143	0	12	1	4135	2119	6257	0	7574
HRS3_p1-1	SRR17129371.lite.1.816207	99.734	4140	0	11	1	4135	2224	6357	0	7574
HRS3_p1-1	SRR17129371.lite.1.695702	99.758	4136	0	10	1	4135	5349	9475	0	7574
HRS3_p1-1	SRR17129371.lite.1.550253	99.758	4136	0	10	1	4135	3959	8085	0	7574
HRS3_p1-1	SRR17129371.lite.1.267341	99.758	4136	0	9	1	4135	4622	496	0	7574
HRS3_p1-1	SRR17129371.lite.1.312098	99.758	4135	0	10	1	4135	10296	6172	0	7572
HRS3_p1-1	SRR17129371.lite.1.238825	99.71	4142	1	9	1	4135	28583	24446	0	7572
HRS3_p1-1	SRR17129371.lite.1.1256806	99.71	4140	0	12	1	4135	9090	13222	0	7568
HRS3_p1-1	SRR17129371.lite.1.143333	99.734	4136	1	10	1	4135	15462	11336	0	7568
HRS3_p1-1	SRR17129371.lite.1.1103942	99.734	4136	0	11	1	4135	7728	3603	0	7566
HRS3_p1-1	SRR17129371.lite.1.777730	99.734	4135	0	11	1	4135	9397	13520	0	7564
HRS3_p1-1	SRR17129371.lite.1.529709	99.71	4138	0	11	1	4135	6570	10698	0	7564
HRS3_p1-1	SRR17129371.lite.1.986484	99.71	4137	0	12	1	4135	22922	18796	0	7563
HRS3_p1-1	SRR17129371.lite.1.1116379	99.71	4136	0	12	1	4135	2766	6890	0	7561
HRS3_p1-1	SRR17129371.lite.1.82088	99.71	4136	0	12	1	4135	8300	12424	0	7561
HRS3_p1-1	SRR17129371.lite.1.712964	99.71	4135	0	12	1	4135	17510	13388	0	7559
HRS3_p1-1	SRR17129371.lite.1.504877	99.71	4135	0	11	1	4135	3405	7527	0	7559
HRS3_p1-1	SRR17129371.lite.1.496143	99.686	4136	1	12	1	4135	15903	20027	0	7555
HRS3_p1-1	SRR17129371.lite.1.1184819	99.638	4142	1	14	1	4135	5275	1141	0	7553
HRS3_p1-1	SRR17129371.lite.1.1080942	99.59	4148	3	14	1	4135	13468	17614	0	7553
HRS3_p1-1	SRR17129371.lite.1.867805	99.662	4139	0	14	1	4135	4164	36	0	7553
HRS3_p1-1	SRR17129371.lite.1.835524	99.638	4143	0	14	1	4135	7192	3057	0	7553
HRS3_p1-1	SRR17129371.lite.1.432820	99.686	4135	1	12	1	4135	11522	15644	0	7553
HRS3_p1-1	SRR17129371.lite.1.243143	99.638	4142	2	13	1	4135	21516	25651	0	7553
HRS3_p1-1	SRR17129371.lite.1.111076	99.686	4136	0	13	1	4135	10138	14261	0	7553
HRS3_p1-1	SRR17129371.lite.1.1128800	99.638	4142	0	15	1	4135	10918	15051	0	7552
HRS3_p1-1	SRR17129371.lite.1.178211	99.662	4138	0	14	1	4135	11093	6967	0	7552
HRS3_p1-1	SRR17129371.lite.1.475633	99.638	4141	0	15	1	4135	8230	4099	0	7550
HRS3_p1-1	SRR17129371.lite.1.931567	99.542	4153	1	18	1	4135	17130	21282	0	7548
HRS3_p1-1	SRR17129371.lite.1.890727	99.59	4147	0	16	1	4135	12637	8496	0	7548
HRS3_p1-1	SRR17129371.lite.1.887042	99.638	4140	0	15	1	4135	19383	23512	0	7548
HRS3_p1-1	SRR17129371.lite.1.776004	99.638	4138	1	14	1	4135	3248	7374	0	7546
HRS3_p1-1	SRR17129371.lite.1.437730	99.614	4141	3	13	1	4135	10342	14475	0	7546
HRS3_p1-1	SRR17129371.lite.1.1033729	99.637	4137	2	13	1	4135	20177	16052	0	7544
HRS3_p1-1	SRR17129371.lite.1.859362	99.638	4138	0	15	1	4135	24234	20109	0	7544
HRS3_p1-1	SRR17129371.lite.1.702099	99.614	4140	2	14	1	4135	2771	6901	0	7544
HRS3_p1-1	SRR17129371.lite.1.429932	99.59	4145	0	17	1	4135	2798	6935	0	7544
HRS3_p1-1	SRR17129371.lite.1.204413	99.637	4137	0	15	1	4135	17869	13746	0	7542
HRS3_p1-1	SRR17129371.lite.1.1146142	99.613	4139	0	16	1	4135	8304	4178	0	7540
HRS3_p1-1	SRR17129371.lite.1.69827	99.566	4146	0	16	1	4135	5313	9451	0	7540
HRS3_p1-1	SRR17129371.lite.1.1373937	99.637	4135	0	15	1	4135	7707	11826	0	7539
HRS3_p1-1	SRR17129371.lite.1.1350601	99.637	4135	0	15	1	4135	29230	25111	0	7539
HRS3_p1-1	SRR17129371.lite.1.1135692	99.589	4141	1	16	1	4135	5476	1346	0	7539
HRS3_p1-1	SRR17129371.lite.1.669467	99.518	4152	0	20	1	4135	7180	11328	0	7539
HRS3_p1-1	SRR17129371.lite.1.1212505	99.951	4088	0	2	1	4088	11082	15167	0	7537
HRS3_p1-1	SRR17129371.lite.1.387613	99.566	4144	1	17	1	4135	6195	2060	0	7537
HRS3_p1-1	SRR17129371.lite.1.200693	99.518	4151	0	18	1	4135	4828	8974	0	7537
HRS3_p1-1	SRR17129371.lite.1.1322724	99.613	4136	0	16	1	4135	14025	18145	0	7535
HRS3_p1-1	SRR17129371.lite.1.730692	99.589	4140	0	17	1	4135	6176	2049	0	7535
HRS3_p1-1	SRR17129371.lite.1.703973	99.566	4143	0	18	1	4135	6528	10660	0	7535
HRS3_p1-1	SRR17129371.lite.1.551542	99.613	4136	0	16	1	4135	7189	11309	0	7535
HRS3_p1-1	SRR17129371.lite.1.701916	99.542	4146	0	18	1	4135	5403	1266	0	7533
HRS3_p1-1	SRR17129371.lite.1.576135	99.733	4118	0	11	19	4135	19430	15323	0	7533
HRS3_p1-1	SRR17129371.lite.1.521141	99.565	4142	0	17	1	4135	18752	22882	0	7533
HRS3_p1-1	SRR17129371.lite.1.645393	99.565	4141	1	17	1	4135	3423	7552	0	7531
HRS3_p1-1	SRR17129371.lite.1.1286415	99.589	4136	1	16	1	4135	9665	13785	0	7529
HRS3_p1-1	SRR17129371.lite.1.1241104	99.518	4147	1	19	1	4135	9165	13304	0	7529
HRS3_p1-1	SRR17129371.lite.1.1070990	99.589	4136	1	16	1	4135	8722	4602	0	7529
HRS3_p1-1	SRR17129371.lite.1.1002856	99.542	4144	0	15	1	4135	11555	7422	0	7529
HRS3_p1-1	SRR17129371.lite.1.566861	99.517	4145	0	20	1	4135	10724	6590	0	7526
HRS3_p1-1	SRR17129371.lite.1.199267	99.517	4144	1	19	1	4135	5976	10109	0	7524
HRS3_p1-1	SRR17129371.lite.1.98973	99.853	4095	0	6	1	4095	4089	1	0	7524
HRS3_p1-1	SRR17129371.lite.1.943054	99.493	4146	0	16	1	4135	1452	5587	0	7520
HRS3_p1-1	SRR17129371.lite.1.750733	99.47	4149	0	22	1	4135	27608	23468	0	7520
HRS3_p1-1	SRR17129371.lite.1.546394	99.517	4142	0	20	1	4135	17468	13340	0	7520
HRS3_p1-1	SRR17129371.lite.1.202415	99.517	4142	0	20	1	4135	13888	18016	0	7520
HRS3_p1-1	SRR17129371.lite.1.1041750	99.541	4137	2	17	1	4135	15933	11812	0	7518
HRS3_p1-1	SRR17129371.lite.1.731963	99.541	4136	3	16	3	4135	2195	6317	0	7518
HRS3_p1-1	SRR17129371.lite.1.234676	99.446	4150	3	19	1	4135	15598	11454	0	7518
HRS3_p1-1	SRR17129371.lite.1.793503	99.517	4140	1	18	1	4135	1097	5222	0	7516
HRS3_p1-1	SRR17129371.lite.1.732100	99.517	4140	1	17	1	4135	8912	4787	0	7516
HRS3_p1-1	SRR17129371.lite.1.559056	99.541	4137	0	19	1	4135	5308	1189	0	7516
HRS3_p1-1	SRR17129371.lite.1.125990	99.517	4140	1	18	1	4135	2311	6436	0	7516
HRS3_p1-1	SRR17129371.lite.1.870418	99.517	4139	0	19	1	4135	7952	3830	0	7515
HRS3_p1-1	SRR17129371.lite.1.258762	99.541	4136	0	19	1	4135	6044	10161	0	7515
HRS3_p1-1	SRR17129371.lite.1.1251098	99.493	4141	0	21	1	4135	1634	5759	0	7511
HRS3_p1-1	SRR17129371.lite.1.1143531	99.493	4140	0	21	1	4135	2350	6473	0	7509
HRS3_p1-1	SRR17129371.lite.1.328131	99.469	4142	0	22	1	4135	8054	3928	0	7507
HRS3_p1-1	SRR17129371.lite.1.225230	99.445	4145	1	22	1	4135	19688	15556	0	7507
HRS3_p1-1	SRR17129371.lite.1.694641	99.445	4145	0	23	1	4135	3252	7383	0	7505
HRS3_p1-1	SRR17129371.lite.1.844009	99.421	4145	0	23	1	4135	1264	5394	0	7500
HRS3_p1-1	SRR17129371.lite.1.137753	99.35	4155	2	18	1	4135	9902	5753	0	7500
HRS3_p1-1	SRR17129371.lite.1.117414	99.445	4141	1	22	1	4135	16085	11961	0	7500
HRS3_p1-1	SRR17129371.lite.1.378565	99.374	4151	0	25	1	4135	7617	3477	0	7498
HRS3_p1-1	SRR17129371.lite.1.453835	99.444	4139	2	21	1	4135	2566	6687	0	7496
HRS3_p1-1	SRR17129371.lite.1.1420679	99.397	4145	1	24	1	4135	17218	13088	0	7494
HRS3_p1-1	SRR17129371.lite.1.1299612	99.373	4149	1	25	1	4135	1882	6019	0	7494
HRS3_p1-1	SRR17129371.lite.1.1174873	99.468	4135	0	22	1	4135	3030	7142	0	7494
HRS3_p1-1	SRR17129371.lite.1.1164196	99.444	4138	1	22	1	4135	8761	12879	0	7494
HRS3_p1-1	SRR17129371.lite.1.433167	99.468	4135	1	21	1	4135	11778	7665	0	7494
HRS3_p1-1	SRR17129371.lite.1.423861	99.42	4140	2	22	1	4135	8174	4052	0	7492
HRS3_p1-1	SRR17129371.lite.1.261447	99.397	4144	1	24	1	4135	15176	11048	0	7492
HRS3_p1-1	SRR17129371.lite.1.1201800	99.444	4136	1	21	1	4135	14429	18543	0	7491
HRS3_p1-1	SRR17129371.lite.1.744142	99.397	4143	2	23	1	4133	6797	2668	0	7491
HRS3_p1-1	SRR17129371.lite.1.721324	99.349	4149	3	24	1	4135	13256	9118	0	7491
HRS3_p1-1	SRR17129371.lite.1.1162125	99.42	4138	2	22	1	4135	14377	10259	0	7489
HRS3_p1-1	SRR17129371.lite.1.925766	99.397	4143	0	25	1	4135	6710	10835	0	7489
HRS3_p1-1	SRR17129371.lite.1.654107	99.349	4149	2	24	1	4135	775	4912	0	7489
HRS3_p1-1	SRR17129371.lite.1.1123490	99.396	4142	0	25	1	4135	5382	9505	0	7487
HRS3_p1-1	SRR17129371.lite.1.566008	99.349	4148	1	26	1	4135	6229	2095	0	7487
HRS3_p1-1	SRR17129371.lite.1.38164	99.396	4140	3	21	1	4135	7081	2959	0	7487
HRS3_p1-1	SRR17129371.lite.1.941382	99.349	4146	1	26	1	4135	27269	23139	0	7483
HRS3_p1-1	SRR17129371.lite.1.423977	99.208	4168	0	33	1	4135	9776	13943	0	7483
HRS3_p1-1	SRR17129371.lite.1.1288596	99.372	4142	1	25	1	4135	4583	460	0	7481
HRS3_p1-1	SRR17129371.lite.1.1085225	99.419	4134	0	24	1	4128	12563	16678	0	7480
HRS3_p1-1	SRR17129371.lite.1.311957	99.348	4143	3	23	1	4135	2203	6329	0	7480
HRS3_p1-1	SRR17129371.lite.1.1179335	99.731	4088	0	10	1	4086	27557	31635	0	7478
HRS3_p1-1	SRR17129371.lite.1.830679	99.348	4144	0	25	1	4135	3928	8053	0	7478
HRS3_p1-1	SRR17129371.lite.1.615226	99.301	4149	3	26	1	4135	13886	9750	0	7478
HRS3_p1-1	SRR17129371.lite.1.944427	99.301	4149	0	28	1	4135	8359	12492	0	7474
HRS3_p1-1	SRR17129371.lite.1.904841	99.207	4163	0	32	1	4135	11384	15541	0	7474
HRS3_p1-1	SRR17129371.lite.1.75856	99.161	4170	0	33	1	4135	13215	17384	0	7474
HRS3_p1-1	SRR17129371.lite.1.982432	99.324	4144	1	27	1	4135	15499	19624	0	7472
HRS3_p1-1	SRR17129371.lite.1.672748	99.348	4138	4	23	1	4135	2730	6847	0	7470
HRS3_p1-1	SRR17129371.lite.1.1240595	99.23	4155	3	28	1	4135	5950	1805	0	7468
HRS3_p1-1	SRR17129371.lite.1.950411	99.183	4162	3	29	1	4135	7695	11852	0	7468
HRS3_p1-1	SRR17129371.lite.1.1158881	99.3	4143	1	28	1	4135	7233	11355	0	7465
HRS3_p1-1	SRR17129371.lite.1.14976	99.276	4146	2	28	1	4135	6985	2857	0	7465
HRS3_p1-1	SRR17129371.lite.1.1318372	99.113	4170	0	37	1	4135	5105	938	0	7461
HRS3_p1-1	SRR17129371.lite.1.1363908	99.159	4161	2	32	1	4135	4175	8328	0	7459
HRS3_p1-1	SRR17129371.lite.1.605543	99.276	4144	0	30	1	4135	18563	14441	0	7459
HRS3_p1-1	SRR17129371.lite.1.605916	99.252	4145	2	28	1	4135	7293	3168	0	7456
HRS3_p1-1	SRR17129371.lite.1.99246	99.205	4151	2	31	1	4135	1374	5509	0	7454
HRS3_p1-1	SRR17129371.lite.1.137486	99.228	4145	4	28	3	4135	11723	15851	0	7452
HRS3_p1-1	SRR17129371.lite.1.1050509	99.251	4140	3	27	1	4135	235	4351	0	7448
HRS3_p1-1	SRR17129371.lite.1.485488	99.204	4147	3	30	1	4135	21153	17025	0	7448
HRS3_p1-1	SRR17129371.lite.1.544116	99.227	4142	4	28	1	4135	5925	1805	0	7446
HRS3_p1-1	SRR17129371.lite.1.697575	99.11	4158	5	32	1	4135	1115	5263	0	7444
HRS3_p1-1	SRR17129371.lite.1.588708	99.227	4141	5	26	1	4135	4157	38	0	7444
HRS3_p1-1	SRR17129371.lite.1.238765	99.157	4151	1	29	1	4135	14564	10432	0	7441
HRS3_p1-1	SRR17129371.lite.1.1284604	99.18	4145	0	34	1	4135	20250	24370	0	7435
HRS3_p1-1	SRR17129371.lite.1.932932	99.179	4143	1	32	1	4135	4821	704	0	7432
HRS3_p1-1	SRR17129371.lite.1.946676	99.155	4144	3	31	1	4135	1782	5902	0	7430
HRS3_p1-1	SRR17129371.lite.1.426744	99.179	4142	0	33	1	4135	10977	15091	0	7430
HRS3_p1-1	SRR17129371.lite.1.858951	99.016	4165	2	35	1	4135	13521	9366	0	7428
HRS3_p1-1	SRR17129371.lite.1.753609	99.155	4143	0	35	1	4135	14869	18984	0	7424
HRS3_p1-1	SRR17129371.lite.1.201451	99.107	4145	3	33	1	4135	12266	16386	0	7419
HRS3_p1-1	SRR17129371.lite.1.785366	99.084	4147	4	34	1	4135	11058	15182	0	7417
HRS3_p1-1	SRR17129371.lite.1.166721	99.061	4152	2	36	1	4135	5503	1372	0	7417
HRS3_p1-1	SRR17129371.lite.1.1246038	98.921	4170	3	40	1	4135	4665	503	0	7413
HRS3_p1-1	SRR17129371.lite.1.853180	98.852	4181	0	45	1	4135	8521	12699	0	7411
HRS3_p1-1	SRR17129371.lite.1.462829	99.037	4152	0	39	1	4135	1540	5668	0	7409
HRS3_p1-1	SRR17129371.lite.1.3671	99.035	4147	3	36	1	4135	979	5100	0	7402
HRS3_p1-1	SRR17129371.lite.1.110238	98.826	4172	3	46	1	4135	18116	13954	0	7391
HRS3_p1-1	SRR17129371.lite.1.836957	98.941	4154	1	40	1	4135	1458	5587	0	7387
HRS3_p1-1	SRR17129371.lite.1.577236	98.986	4142	7	33	1	4135	14184	10071	0	7384
HRS3_p1-1	SRR17129371.lite.1.442360	98.917	4154	2	42	1	4135	20679	16550	0	7382
HRS3_p1-1	SRR17129371.lite.1.1262255	98.708	4181	0	51	1	4135	2577	6749	0	7372
HRS3_p1-1	SRR17129371.lite.1.1048584	98.891	4147	2	43	1	4135	15353	11239	0	7363
HRS3_p1-1	SRR17129371.lite.1.434935	98.545	4191	3	57	1	4135	12586	8398	0	7348
HRS3_p1-1	SRR17129371.lite.1.335426	98.865	4140	3	40	1	4135	4784	684	0	7345
HRS3_p1-1	SRR17129371.lite.1.77699	98.498	4195	0	60	1	4135	13925	18116	0	7339
HRS3_p1-1	SRR17129371.lite.1.757142	98.722	4148	3	50	1	4135	9354	13464	0	7321
HRS3_p1-1	SRR17129371.lite.1.756187	98.471	4187	3	57	1	4135	12868	17045	0	7321
HRS3_p1-1	SRR17129371.lite.1.59481	98.696	4142	5	48	1	4135	5621	1522	0	7304
HRS3_p1-2	SRR17129371.lite.1.1428986	100	4135	0	0	1	4135	327	4461	0	7637
HRS3_p1-2	SRR17129371.lite.1.1396323	100	4135	0	0	1	4135	8667	12801	0	7637
HRS3_p1-2	SRR17129371.lite.1.1388986	100	4135	0	0	1	4135	7491	11625	0	7637
HRS3_p1-2	SRR17129371.lite.1.1386448	100	4135	0	0	1	4135	5119	985	0	7637
HRS3_p1-2	SRR17129371.lite.1.1358688	100	4135	0	0	1	4135	7919	3785	0	7637
HRS3_p1-2	SRR17129371.lite.1.1352522	100	4135	0	0	1	4135	4598	8732	0	7637
HRS3_p1-2	SRR17129371.lite.1.1324567	100	4135	0	0	1	4135	10005	14139	0	7637
HRS3_p1-2	SRR17129371.lite.1.1310324	100	4135	0	0	1	4135	5242	1108	0	7637
HRS3_p1-2	SRR17129371.lite.1.1274267	100	4135	0	0	1	4135	6152	2018	0	7637
HRS3_p1-2	SRR17129371.lite.1.1273474	100	4135	0	0	1	4135	11474	7340	0	7637
HRS3_p1-2	SRR17129371.lite.1.1258865	100	4135	0	0	1	4135	5811	1677	0	7637
HRS3_p1-2	SRR17129371.lite.1.1252134	100	4135	0	0	1	4135	5781	9915	0	7637
[truncated: 474 more rows]

## Sheet: TableS3
Table S3. The percentage of different genome configurations identified by long-reads in the Haloxylon ammodendron mitogenome.
ID	Length	Genomic location of the two repeat units	Number of Reads Supporting the Paths				Percentage of configuration (%)
			p1-1	p1-2	p2-1	p2-2	Major	Minor
HRS1	4,992 bp	contig1:42743:47734; contig2:63970:58979	141	162	120	120	55.8	44.2
HRS2	313 bp	contig1:81282:80970; contig2:82318:82006	497	450	18	31	95.08	4.92
HRS3	135 bp	cotig1:110981:110847; contig2:53393:53259	447	483	1	1	99.79	0.21
HRS: Homologous recombinant sequences

## Sheet: TableS4
Table S4. Results of sequence similarity analysis between chloroplast and mitochondrial genomes of Haloxylon ammondendron
Number	Mitochondrial genome	% Identity	Alignment Length	Mismatches	Gap Openings	Alignment start (chloroplast genome)	Alignment end (chloroplast genome)	Alignment start (mitochondrial genome)	Alignment end (mitochondrial genome)	E-value	Bit Score	MTPT annotation
MTPT1	Chromosome1	96.632	1158	31	3	116851	118008	66796	65647	0	1916	IGS (ycf1,ndhF)
MTPT2	Chromosome1	92.079	1010	40	12	115158	116128	68018	69026	0	1386	IGS (ycf1,ndhF)
MTPT3	Chromosome1	95.839	697	18	3	116129	116825	67732	67047	0	1116	IGS (ycf1,ndhF)
MTPT4	Chromosome1	90.712	646	44	5	19653	20291	5946	5310	0	846	Partial (rpoC2)
MTPT5	Chromosome1	96.61	177	5	1	160310	160486	70227	70052	1.33e-78	292	Partial (rpl2)
MTPT6	Chromosome1	96.61	177	5	1	84891	85067	70052	70227	1.33e-78	292	Partial (rpl2)
MTPT7	Chromosome1	98.958	96	1	0	116289	116384	110711	110616	1.8e-42	172	IGS (ycf1,ndhF)
MTPT8	Chromosome1	94.521	73	4	0	20850	20922	5325	5253	1.11e-24	113	Partial (rpoC1)
MTPT9	Chromosome1	97.826	46	1	0	114054	114099	87806	87761	1.12e-14	80.5	IGS (ycf1,ndhF)
MTPT10	Chromosome2	82.459	610	70	24	66147	66751	80134	80711	5.32e-141	499	Complete (petG,trnW-CCA,trnP-UGG)
MTPT11	Chromosome2	94.309	123	6	1	45115	45237	57019	57140	4.7e-47	187	Complete (trnS-GCU)
MTPT12	Chromosome2	97.468	79	2	0	138145	138223	13342	13264	1.73e-31	135	Complete (trnN-GUU)
MTPT13	Chromosome2	97.468	79	2	0	107154	107232	13264	13342	1.73e-31	135	Complete (trnN-GUU)
MTPT14	Chromosome2	97.403	77	2	0	1	77	22639	22563	2.24e-30	132	Complete (trnH-GUG)
MTPT15	Chromosome2	96.203	79	3	0	30233	30311	39090	39168	8.04e-30	130	Complete (trnD-GUC)
MTPT16	Chromosome2	96.053	76	3	0	52473	52548	18961	18886	3.74e-28	124	Complete (trnM-CAU)
MTPT17	Chromosome2	100	30	0	0	7924	7953	57139	57110	1.38e-07	56.5	Partial (trnS-GCU)

## Sheet: TableS5
Table S5. Alignment of nuclear and mitochondrial genomes of Haloxylon ammodendron
Nuclear genome	Mitochondrial genome	% Identity	Alignment Length	Mismatches	Gap Openings	Alignment start (nuclear genome)	Alignment end (nuclear genome)	Alignment start (mitochondrial genome)	Alignment end (mitochondrial genome)	E-value	Bit Score
Hic_asm_0	chromosome1	99.837	15353	24	1	64140048	64155400	16005	31356	0	28212
Hic_asm_0	chromosome1	99.71	13787	12	2	62527034	62540794	102237	88453	0	25213
Hic_asm_0	chromosome1	99.639	4992	18	0	46237175	46242166	42743	47734	0	9119
Hic_asm_0	chromosome1	99.334	3751	24	1	3423253	3427003	40905	37156	0	6787
Hic_asm_0	chromosome1	99.303	3298	16	1	3431287	3434577	33377	30080	0	5956
Hic_asm_0	chromosome1	98.945	2465	24	1	3428113	3430575	35810	33346	0	4407
Hic_asm_0	chromosome1	99.625	2399	9	0	3441308	3443706	58773	56375	0	4381
Hic_asm_0	chromosome1	99.524	2100	9	1	3402254	3404353	55423	57521	0	3821
Hic_asm_0	chromosome1	98.787	2061	14	2	3434576	3436634	60287	58236	0	3657
Hic_asm_0	chromosome1	99.034	1553	13	2	3419823	3421373	30566	29014	0	2784
Hic_asm_0	chromosome1	99.41	1525	9	0	3396660	3398184	89679	88155	0	2767
Hic_asm_0	chromosome1	99.819	1104	2	0	3427010	3428113	36981	35878	0	2028
Hic_asm_0	chromosome1	96.459	1158	33	3	22696883	22698040	65647	66796	0	1905
Hic_asm_0	chromosome1	97.957	1077	5	2	3421365	3422424	76594	77670	0	1851
Hic_asm_0	chromosome1	97.655	981	23	0	11041835	11042815	43917	44897	0	1685
Hic_asm_0	chromosome1	97.928	917	19	0	62186923	62187839	75620	74704	0	1589
Hic_asm_0	chromosome1	96.928	944	26	1	22525429	22526372	66587	65647	0	1580
Hic_asm_0	chromosome1	99.113	789	4	1	3438599	3439387	7066	7851	0	1415
Hic_asm_0	chromosome1	99.48	769	4	0	3398751	3399519	86545	87313	0	1399
Hic_asm_0	chromosome1	92.079	1010	40	12	22698763	22699733	69026	68018	0	1386
Hic_asm_0	chromosome1	94.508	874	38	3	6780100	6780971	66382	65517	0	1339
Hic_asm_0	chromosome1	94.394	874	39	3	6836363	6837234	66382	65517	0	1334
Hic_asm_0	chromosome1	99.559	681	3	0	3417286	3417966	68257	67577	0	1242
Hic_asm_0	chromosome1	95.839	697	18	3	22698066	22698762	67047	67732	0	1116
Hic_asm_0	chromosome1	99.51	612	3	0	3422638	3423249	1	612	0	1114
Hic_asm_0	chromosome1	98.116	637	12	0	62190185	62190821	55510	56146	0	1110
Hic_asm_0	chromosome1	99.481	578	3	0	3417960	3418537	88293	87716	0	1051
Hic_asm_0	chromosome1	98.472	589	8	1	3437959	3438546	6196	6784	0	1037
Hic_asm_0	chromosome1	98.706	541	7	0	51066158	51066698	60249	59709	0	961
Hic_asm_0	chromosome1	99.598	497	2	0	3395638	3396134	90613	90117	0	907
Hic_asm_0	chromosome1	98.98	490	5	0	3419266	3419755	76176	76665	0	878
Hic_asm_0	chromosome1	99.372	478	2	1	3396135	3396612	90148	89672	0	865
Hic_asm_0	chromosome1	90.867	646	43	5	22633455	22634093	5310	5946	0	852
Hic_asm_0	chromosome1	90.712	646	44	5	22750307	22750945	5946	5310	0	846
Hic_asm_0	chromosome1	90.543	645	46	8	328002	328639	5946	5310	0	839
Hic_asm_0	chromosome1	97.363	493	9	1	62182976	62183468	83493	83005	0	835
Hic_asm_0	chromosome1	90.263	647	44	8	295318	295955	5310	5946	0	828
Hic_asm_0	chromosome1	99.342	456	3	0	3443705	3444160	88782	88327	0	826
Hic_asm_0	chromosome1	98.455	453	7	0	62165324	62165776	74539	74991	0	798
Hic_asm_0	chromosome1	96.617	473	11	1	21593690	21594162	3456	3923	0	780
Hic_asm_0	chromosome1	99.065	428	4	0	3440294	3440721	59105	59532	0	769
Hic_asm_0	chromosome1	97.011	435	13	0	62154966	62155400	48214	47780	0	732
Hic_asm_0	chromosome1	93.776	482	29	1	6835388	6835868	66855	66374	0	723
Hic_asm_0	chromosome1	93.568	482	30	1	6779126	6779606	66855	66374	0	717
Hic_asm_0	chromosome1	100	387	0	0	19942769	19943155	62410	62024	0	715
Hic_asm_0	chromosome1	97.794	408	1	1	3440910	3441309	115358	114951	0	697
Hic_asm_0	chromosome1	98.715	389	5	0	72903946	72904334	81254	81642	0	691
Hic_asm_0	chromosome1	98.925	372	4	0	21592713	21593084	3095	3466	0	665
Hic_asm_0	chromosome1	99.422	346	2	0	3418921	3419266	108055	108400	4.89e-177	628
Hic_asm_0	chromosome1	90.141	497	26	4	53895098	53895586	53120	52639	6.33e-176	625
Hic_asm_0	chromosome1	98.193	332	6	0	62158017	62158348	25234	25565	1.39e-162	580
Hic_asm_0	chromosome1	97.484	318	8	0	62161374	62161691	93672	93989	1.82e-151	544
Hic_asm_0	chromosome1	98.221	281	4	1	14657422	14657701	73288	73568	2.41e-135	490
Hic_asm_0	chromosome1	100	260	0	0	3398183	3398442	35793	36052	1.45e-132	481
Hic_asm_0	chromosome1	98.182	275	4	1	73476375	73476649	43360	43633	5.22e-132	479
Hic_asm_0	chromosome1	99.18	244	2	0	62179167	62179410	40253	40010	2.46e-120	440
Hic_asm_0	chromosome1	97.992	249	5	0	62157633	62157881	89544	89792	4.12e-118	433
Hic_asm_0	chromosome1	86.548	394	41	4	30440858	30441250	63764	64146	2.48e-115	424
Hic_asm_0	chromosome1	98.305	236	4	0	62155294	62155529	60437	60202	1.49e-112	414
Hic_asm_0	chromosome1	89.15	341	24	2	48359828	48360168	57517	57190	5.37e-112	412
Hic_asm_0	chromosome1	99.537	216	1	0	3422422	3422637	121188	121403	1.94e-106	394
Hic_asm_0	chromosome1	94.8	250	12	1	53894444	53894692	108922	108673	9.04e-105	388
Hic_asm_0	chromosome1	98.182	220	2	1	21653097	21653316	39115	39332	4.21e-103	383
Hic_asm_0	chromosome1	85.149	404	21	5	72003194	72003597	46261	46625	1.96e-101	377
Hic_asm_0	chromosome1	99.476	191	1	0	3440721	3440911	31905	32095	1.53e-92	348
Hic_asm_0	chromosome1	100	188	0	0	23545033	23545220	62975	62788	1.53e-92	348
Hic_asm_0	chromosome1	91.506	259	13	5	6778887	6779137	67213	66956	1.53e-92	348
Hic_asm_0	chromosome1	100	188	0	0	3402050	3402237	117164	117351	1.53e-92	348
Hic_asm_0	chromosome1	86.916	321	27	2	54987080	54987400	73274	72969	5.52e-92	346
Hic_asm_0	chromosome1	100	187	0	0	3436632	3436818	104054	104240	5.52e-92	346
Hic_asm_0	chromosome1	91.12	259	14	5	6835149	6835399	67213	66956	7.14e-91	342
Hic_asm_0	chromosome1	96.447	197	7	0	17603328	17603524	17388	17584	7.19e-86	326
Hic_asm_0	chromosome1	96.61	177	5	1	316262	316438	70052	70227	7.29e-76	292
Hic_asm_0	chromosome1	96.61	177	5	1	22654404	22654580	70052	70227	7.29e-76	292
Hic_asm_0	chromosome1	96.61	177	5	1	22729830	22730006	70227	70052	7.29e-76	292
Hic_asm_0	chromosome1	96.61	177	5	1	22568671	22568847	70227	70052	7.29e-76	292
Hic_asm_0	chromosome1	96.045	177	6	1	44937733	44937909	70052	70227	3.39e-74	287
Hic_asm_0	chromosome1	96.045	177	6	1	62181232	62181408	70052	70227	3.39e-74	287
Hic_asm_0	chromosome1	98.742	159	2	0	3439385	3439543	11136	11294	4.39e-73	283
Hic_asm_0	chromosome1	97.006	167	5	0	62158458	62158624	111013	110847	1.58e-72	281
Hic_asm_0	chromosome1	97.436	156	4	0	53719549	53719704	40771	40616	4.42e-68	267
Hic_asm_0	chromosome1	97.902	143	3	0	62180805	62180947	33215	33073	1.6e-62	248
Hic_asm_0	chromosome1	95.302	149	7	0	82541744	82541892	74963	74815	3.47e-59	237
Hic_asm_0	chromosome1	97.727	132	2	1	61134019	61134150	33247	33377	7.5e-56	226
Hic_asm_0	chromosome1	99.187	123	1	0	23545683	23545805	44778	44656	9.71e-55	222
Hic_asm_0	chromosome1	99.167	120	1	0	46239349	46239468	118563	118444	4.52e-53	217
Hic_asm_0	chromosome1	98.361	122	0	2	2828181	2828300	116060	115939	5.84e-52	213
Hic_asm_0	chromosome1	93.103	145	9	1	75476515	75476659	120036	119893	2.1e-51	211
Hic_asm_0	chromosome1	100	111	0	0	8646329	8646439	70440	70330	9.77e-50	206
Hic_asm_0	chromosome1	99.115	113	1	0	3437723	3437835	118363	118475	3.52e-49	204
Hic_asm_0	chromosome1	98.261	115	2	0	3438513	3438627	15580	15694	1.26e-48	202
Hic_asm_0	chromosome1	96.694	121	3	1	3403527	3403646	112477	112597	4.55e-48	200
Hic_asm_0	chromosome1	95.868	121	4	1	3443266	3443385	112597	112477	2.12e-46	195
Hic_asm_0	chromosome1	95.082	122	6	0	53719705	53719826	37107	37228	7.61e-46	193
Hic_asm_0	chromosome1	98.148	108	1	1	73476646	73476753	97768	97874	3.54e-44	187
Hic_asm_0	chromosome1	99.029	103	1	0	3418242	3418344	54043	54145	1.27e-43	185
Hic_asm_0	chromosome1	94.783	115	2	3	21592588	21592701	3001	3112	7.66e-41	176
Hic_asm_0	chromosome1	98.98	98	1	0	64117132	64117229	78764	78667	7.66e-41	176
Hic_asm_0	chromosome1	93.966	116	3	1	53894688	53894799	108648	108533	9.91e-40	172
Hic_asm_0	chromosome1	98.958	96	1	0	22698507	22698602	110616	110711	9.91e-40	172
Hic_asm_0	chromosome1	92.623	122	1	5	70400496	70400617	82869	82982	1.28e-38	169
Hic_asm_0	chromosome1	100	89	0	0	3396591	3396679	69912	70000	1.66e-37	165
Hic_asm_0	chromosome1	94.444	108	3	3	3396588	3396693	21494	21600	5.97e-37	163
Hic_asm_0	chromosome1	95.918	98	4	0	62538436	62538533	42908	42811	7.72e-36	159
Hic_asm_0	chromosome1	98.876	89	1	0	64145541	64145629	69912	70000	7.72e-36	159
Hic_asm_0	chromosome1	95.918	98	4	0	46237243	46237340	90714	90811	7.72e-36	159
Hic_asm_0	chromosome1	96.842	95	2	1	3438544	3438638	113408	113501	2.78e-35	158
Hic_asm_0	chromosome1	98.824	85	1	0	68548912	68548996	120816	120900	1.29e-33	152
Hic_asm_0	chromosome1	95.745	94	3	1	73476017	73476109	25714	25807	4.65e-33	150
Hic_asm_0	chromosome1	94.737	95	5	0	21600458	21600552	3917	4011	1.67e-32	148
Hic_asm_0	chromosome1	97.701	87	1	1	53725887	53725973	37221	37306	1.67e-32	148
Hic_asm_0	chromosome1	96.629	89	3	0	28041896	28041984	103620	103532	1.67e-32	148
Hic_asm_0	chromosome1	87.603	121	14	1	3438513	3438633	51751	51632	1.01e-29	139
Hic_asm_0	chromosome1	96.471	85	2	1	77696055	77696138	86989	87073	1.01e-29	139
Hic_asm_0	chromosome1	94.505	91	2	3	3438546	3438635	69993	69905	3.62e-29	137
Hic_asm_0	chromosome1	86.508	126	14	3	3438505	3438630	14009	13887	1.3e-28	135
Hic_asm_0	chromosome1	97.468	79	2	0	61134218	61134296	32660	32738	1.3e-28	135
Hic_asm_0	chromosome1	96.341	82	1	2	3438546	3438626	21579	21499	4.68e-28	134
Hic_asm_0	chromosome1	96.341	82	2	1	64145537	64145617	113495	113414	4.68e-28	134
Hic_asm_0	chromosome1	96.341	82	1	2	3396588	3396667	113495	113414	4.68e-28	134
Hic_asm_0	chromosome1	100	71	0	0	3404376	3404446	68323	68253	1.68e-27	132
Hic_asm_0	chromosome1	100	70	0	0	3396591	3396660	13889	13958	6.05e-27	130
Hic_asm_0	chromosome1	100	70	0	0	64145541	64145610	13889	13958	6.05e-27	130
Hic_asm_0	chromosome1	96.203	79	3	0	82946363	82946441	16069	15991	6.05e-27	130
Hic_asm_0	chromosome1	96.203	79	3	0	8645974	8646052	32129	32051	6.05e-27	130
Hic_asm_0	chromosome1	98.63	73	1	0	2935323	2935395	87352	87280	6.05e-27	130
Hic_asm_0	chromosome1	100	69	0	0	3396592	3396660	51638	51706	2.18e-26	128
Hic_asm_0	chromosome1	100	69	0	0	64145542	64145610	51638	51706	2.18e-26	128
Hic_asm_0	chromosome1	95.062	81	2	2	3396588	3396667	15696	15617	7.83e-26	126
Hic_asm_0	chromosome1	96.104	77	2	1	64145542	64145617	15693	15617	2.82e-25	124
Hic_asm_0	chromosome1	92.045	88	5	1	80241178	80241265	48562	48477	1.01e-24	122
Hic_asm_0	chromosome1	94.872	78	4	0	30629457	30629534	109484	109407	1.01e-24	122
Hic_asm_0	chromosome1	100	65	0	0	46239349	46239413	6038	5974	3.64e-24	121
Hic_asm_0	chromosome1	94.521	73	4	0	294689	294761	5253	5325	6.09e-22	113
Hic_asm_0	chromosome1	94.521	73	4	0	22632824	22632896	5253	5325	6.09e-22	113
Hic_asm_0	chromosome1	94.521	73	4	0	62177143	62177215	5253	5325	6.09e-22	113
Hic_asm_0	chromosome1	94.521	73	4	0	22751504	22751576	5325	5253	6.09e-22	113
Hic_asm_0	chromosome1	94.521	73	4	0	329197	329269	5325	5253	6.09e-22	113
Hic_asm_0	chromosome1	98.438	64	1	0	52396204	52396267	47537	47600	6.09e-22	113
Hic_asm_0	chromosome1	93.421	76	5	0	64148859	64148934	79263	79188	6.09e-22	113
Hic_asm_0	chromosome1	98.413	63	1	0	4971598	4971660	28236	28174	2.19e-21	111
Hic_asm_0	chromosome1	95.652	69	3	0	57079880	57079948	48549	48617	2.19e-21	111
Hic_asm_0	chromosome1	93.151	73	5	0	62160598	62160670	5325	5253	2.84e-20	108
Hic_asm_0	chromosome1	92.105	76	6	0	3438510	3438585	82194	82269	2.84e-20	108
Hic_asm_0	chromosome1	96.875	64	2	0	3418921	3418984	118807	118744	2.84e-20	108
Hic_asm_0	chromosome1	98.333	60	1	0	21592723	21592782	70276	70217	1.02e-19	106
Hic_asm_0	chromosome1	98.333	60	1	0	19942783	19942842	119264	119205	1.02e-19	106
Hic_asm_0	chromosome1	100	56	0	0	3396591	3396646	1022	1077	3.67e-19	104
Hic_asm_0	chromosome1	100	56	0	0	64145541	64145596	1022	1077	3.67e-19	104
Hic_asm_0	chromosome1	95.385	65	3	0	46241517	46241581	28206	28142	3.67e-19	104
Hic_asm_0	chromosome1	100	56	0	0	16437132	16437187	40626	40681	3.67e-19	104
Hic_asm_0	chromosome1	95.385	65	3	0	64152186	64152250	47149	47085	3.67e-19	104
Hic_asm_0	chromosome1	96.774	62	1	1	3438572	3438632	1077	1016	1.32e-18	102
Hic_asm_0	chromosome1	96.721	61	2	0	19942782	19942842	6348	6408	1.32e-18	102
Hic_asm_0	chromosome1	98.276	58	1	0	62180145	62180202	52602	52545	1.32e-18	102
Hic_asm_0	chromosome1	96.721	61	2	0	57722934	57722994	108442	108382	1.32e-18	102
Hic_asm_0	chromosome1	96.667	60	2	0	22672333	22672392	69023	69082	4.74e-18	100
Hic_asm_0	chromosome1	96.667	60	2	0	22712018	22712077	69082	69023	4.74e-18	100
Hic_asm_0	chromosome1	96.667	60	2	0	22550862	22550921	69082	69023	4.74e-18	100
Hic_asm_0	chromosome1	96.667	60	2	0	3438112	3438171	119264	119205	4.74e-18	100
Hic_asm_0	chromosome1	89.61	77	8	0	3438509	3438585	66832	66908	1.71e-17	99
Hic_asm_0	chromosome1	96.61	59	2	0	62529418	62529476	80963	81021	1.71e-17	99
Hic_asm_0	chromosome1	95.082	61	3	0	3438111	3438171	62397	62337	6.14e-17	97.1
Hic_asm_0	chromosome1	92.647	68	4	1	3430566	3430633	108122	108056	6.14e-17	97.1
Hic_asm_0	chromosome1	93.75	64	3	1	3430570	3430633	118744	118806	2.21e-16	95.3
Hic_asm_0	chromosome1	98.113	53	1	0	70430706	70430758	34859	34911	7.94e-16	93.5
Hic_asm_0	chromosome1	93.443	61	3	1	35319914	35319974	3094	3153	1.03e-14	89.8
Hic_asm_0	chromosome1	93.443	61	3	1	44153720	44153780	3153	3094	1.03e-14	89.8
Hic_asm_0	chromosome1	96.364	55	0	2	64146377	64146431	20195	20143	1.03e-14	89.8
Hic_asm_0	chromosome1	96.364	55	0	2	64144186	64144238	22388	22334	1.03e-14	89.8
Hic_asm_0	chromosome1	92.188	64	2	3	62180576	62180639	53883	53943	3.69e-14	87.9
Hic_asm_0	chromosome1	93.22	59	3	1	3430595	3430652	6999	7057	1.33e-13	86.1
Hic_asm_0	chromosome1	100	46	0	0	3438513	3438558	7036	7081	1.33e-13	86.1
Hic_asm_0	chromosome1	100	46	0	0	16437053	16437098	43330	43285	1.33e-13	86.1
Hic_asm_0	chromosome1	97.959	49	1	0	44153720	44153768	70228	70276	1.33e-13	86.1
Hic_asm_0	chromosome1	97.959	49	1	0	35319926	35319974	70276	70228	1.33e-13	86.1
Hic_asm_0	chromosome1	96.078	51	1	1	3403264	3403313	3188	3238	1.72e-12	82.4
Hic_asm_0	chromosome1	89.394	66	5	2	62158433	62158498	11961	12024	1.72e-12	82.4
Hic_asm_0	chromosome1	90.625	64	3	3	62159108	62159171	53943	53883	1.72e-12	82.4
Hic_asm_0	chromosome1	96.078	51	1	1	21592806	21592856	56433	56482	1.72e-12	82.4
Hic_asm_0	chromosome1	91.525	59	5	0	3402890	3402948	70276	70218	1.72e-12	82.4
Hic_asm_0	chromosome1	97.826	46	1	0	3396616	3396661	64289	64334	6.18e-12	80.5
Hic_asm_0	chromosome1	97.826	46	1	0	64145566	64145611	64289	64334	6.18e-12	80.5
Hic_asm_0	chromosome1	97.826	46	1	0	3438557	3438602	64334	64289	6.18e-12	80.5
Hic_asm_0	chromosome1	97.826	46	1	0	64066246	64066291	64498	64453	6.18e-12	80.5
Hic_asm_0	chromosome1	94.231	52	3	0	62190734	62190785	70276	70225	6.18e-12	80.5
Hic_asm_0	chromosome1	97.826	46	1	0	22700792	22700837	87761	87806	6.18e-12	80.5
Hic_asm_0	chromosome1	100	43	0	0	70709128	70709170	101725	101683	6.18e-12	80.5
Hic_asm_0	chromosome1	97.778	45	1	0	73480468	73480512	62261	62305	2.22e-11	78.7
Hic_asm_0	chromosome1	97.778	45	1	0	33063894	33063938	90179	90223	2.22e-11	78.7
Hic_asm_0	chromosome1	100	42	0	0	84065529	84065570	119969	120010	2.22e-11	78.7
Hic_asm_0	chromosome1	94.118	51	2	1	3443599	3443648	3238	3188	8e-11	76.8
Hic_asm_0	chromosome1	97.727	44	1	0	5875455	5875498	45784	45827	8e-11	76.8
Hic_asm_0	chromosome1	94.118	51	1	2	75996008	75996056	99887	99937	8e-11	76.8
Hic_asm_0	chromosome1	100	40	0	0	63897619	63897658	26901	26940	2.88e-10	75
Hic_asm_0	chromosome1	97.674	43	1	0	3430506	3430548	43131	43089	2.88e-10	75
Hic_asm_0	chromosome1	97.619	42	1	0	3430534	3430575	15638	15597	1.03e-09	73.1
Hic_asm_0	chromosome1	90.909	55	3	2	46237468	46237521	16485	16432	1.03e-09	73.1
Hic_asm_0	chromosome1	90.909	55	3	2	64140475	64140528	43089	43036	1.03e-09	73.1
Hic_asm_0	chromosome1	92.157	51	4	0	13180690	13180740	87303	87253	1.03e-09	73.1
Hic_asm_0	chromosome1	91.071	56	2	3	62531634	62531687	96820	96874	1.03e-09	73.1
Hic_asm_0	chromosome1	97.674	43	0	1	62532399	62532440	97586	97628	1.03e-09	73.1
Hic_asm_0	chromosome1	85.294	68	10	0	73476308	73476375	1080	1013	3.72e-09	71.3
Hic_asm_0	chromosome1	100	38	0	0	3427149	3427186	45122	45159	3.72e-09	71.3
Hic_asm_0	chromosome1	100	38	0	0	52396306	52396343	61945	61982	3.72e-09	71.3
Hic_asm_0	chromosome1	100	38	0	0	3430538	3430575	66890	66853	3.72e-09	71.3
Hic_asm_0	chromosome1	100	38	0	0	3430538	3430575	82251	82214	3.72e-09	71.3
Hic_asm_0	chromosome1	93.617	47	2	1	83965951	83965997	28905	28860	1.34e-08	69.4
Hic_asm_0	chromosome1	91.837	49	3	1	3432221	3432269	1006	959	4.81e-08	67.6
Hic_asm_0	chromosome1	97.436	39	1	0	62155174	62155212	20262	20300	4.81e-08	67.6
Hic_asm_0	chromosome1	100	36	0	0	64144308	64144343	48003	47968	4.81e-08	67.6
Hic_asm_0	chromosome1	100	35	0	0	3431840	3431874	6952	6918	1.73e-07	65.8
Hic_asm_0	chromosome1	95.122	41	2	0	3438520	3438560	6958	6998	1.73e-07	65.8
Hic_asm_0	chromosome1	91.667	48	3	1	3418913	3418960	7045	6999	1.73e-07	65.8
Hic_asm_0	chromosome1	100	35	0	0	62531645	62531679	7573	7539	1.73e-07	65.8
Hic_asm_0	chromosome1	100	35	0	0	62532406	62532440	7539	7573	1.73e-07	65.8
Hic_asm_0	chromosome1	95.238	42	1	1	23545726	23545766	24815	24856	1.73e-07	65.8
Hic_asm_0	chromosome1	95.238	42	1	1	46239127	46239167	24856	24815	1.73e-07	65.8
Hic_asm_0	chromosome1	97.368	38	1	0	46239554	46239591	36842	36805	1.73e-07	65.8
Hic_asm_0	chromosome1	95.238	42	1	1	64148858	64148899	44735	44695	1.73e-07	65.8
Hic_asm_0	chromosome1	100	35	0	0	62537743	62537777	46564	46530	1.73e-07	65.8
Hic_asm_0	chromosome1	100	35	0	0	16437098	16437132	54828	54794	1.73e-07	65.8
Hic_asm_0	chromosome1	97.368	38	1	0	62532404	62532441	62722	62685	1.73e-07	65.8
Hic_asm_0	chromosome1	100	35	0	0	3439072	3439106	96867	96833	1.73e-07	65.8
Hic_asm_0	chromosome1	100	35	0	0	3439072	3439106	97594	97628	1.73e-07	65.8
Hic_asm_0	chromosome1	100	34	0	0	62157747	62157780	20225	20192	6.23e-07	63.9
Hic_asm_0	chromosome1	88.679	53	4	2	53694478	53694530	27776	27826	6.23e-07	63.9
Hic_asm_0	chromosome1	95.122	41	1	1	46242144	46242184	33410	33371	6.23e-07	63.9
Hic_asm_0	chromosome1	97.297	37	1	0	62531645	62531681	62686	62722	6.23e-07	63.9
Hic_asm_0	chromosome1	97.297	37	1	0	24135425	24135461	68801	68765	6.23e-07	63.9
Hic_asm_0	chromosome1	95	40	2	0	22672408	22672447	69118	69157	6.23e-07	63.9
Hic_asm_0	chromosome1	95	40	2	0	22711963	22712002	69157	69118	6.23e-07	63.9
Hic_asm_0	chromosome1	95	40	2	0	22550807	22550846	69157	69118	6.23e-07	63.9
Hic_asm_0	chromosome1	97.222	36	1	0	62155178	62155213	4787	4752	2.24e-06	62.1
Hic_asm_0	chromosome1	97.297	37	0	1	3418873	3418908	6192	6228	2.24e-06	62.1
Hic_asm_0	chromosome1	93.023	43	2	1	62531644	62531685	6917	6959	2.24e-06	62.1
Hic_asm_0	chromosome1	97.222	36	1	0	3431840	3431875	7539	7574	2.24e-06	62.1
Hic_asm_0	chromosome1	100	33	0	0	84416965	84416997	12926	12894	2.24e-06	62.1
Hic_asm_0	chromosome1	97.222	36	1	0	3439072	3439107	32824	32789	2.24e-06	62.1
Hic_asm_0	chromosome1	97.143	35	1	0	6779043	6779077	961	995	8.05e-06	60.2
Hic_asm_0	chromosome1	97.143	35	1	0	6835305	6835339	961	995	8.05e-06	60.2
Hic_asm_0	chromosome1	94.872	39	1	1	3438131	3438169	1075	1112	8.05e-06	60.2
Hic_asm_0	chromosome1	100	32	0	0	19942807	19942838	1079	1110	8.05e-06	60.2
Hic_asm_0	chromosome1	97.143	35	1	0	64144309	64144343	4787	4753	8.05e-06	60.2
Hic_asm_0	chromosome1	97.143	35	1	0	62532406	62532440	6952	6918	8.05e-06	60.2
Hic_asm_0	chromosome1	97.143	35	1	0	3439072	3439106	6952	6918	8.05e-06	60.2
Hic_asm_0	chromosome1	97.143	35	1	0	3432233	3432267	13877	13843	8.05e-06	60.2
Hic_asm_0	chromosome1	97.143	35	1	0	3430572	3430606	20475	20509	8.05e-06	60.2
Hic_asm_0	chromosome1	97.143	35	1	0	62532406	62532440	32824	32790	8.05e-06	60.2
Hic_asm_0	chromosome1	97.143	35	1	0	62531645	62531679	32790	32824	8.05e-06	60.2
Hic_asm_0	chromosome1	100	32	0	0	75702290	75702321	33319	33350	8.05e-06	60.2
Hic_asm_0	chromosome1	100	32	0	0	3418922	3418953	62408	62439	8.05e-06	60.2
Hic_asm_0	chromosome1	100	32	0	0	3430602	3430633	62439	62408	8.05e-06	60.2
Hic_asm_0	chromosome1	97.143	35	1	0	3431840	3431874	96867	96833	8.05e-06	60.2
Hic_asm_0	chromosome1	97.143	35	1	0	3431840	3431874	97594	97628	8.05e-06	60.2
Hic_asm_0	chromosome1	100	32	0	0	73476337	73476368	113462	113493	8.05e-06	60.2
Hic_asm_1	chromosome1	93.191	2115	119	10	53592673	53594764	57287	59399	0	3085
Hic_asm_1	chromosome1	96.791	1153	33	2	81355634	81356785	65647	66796	0	1921
Hic_asm_1	chromosome1	92	900	56	6	53598968	53599866	59397	60281	0	1249
Hic_asm_1	chromosome1	90.712	646	44	5	32832174	32832812	5310	5946	0	846
Hic_asm_1	chromosome1	90.712	646	44	5	42987336	42987974	5946	5310	0	846
Hic_asm_1	chromosome1	94.503	473	26	0	69976530	69977002	90190	90662	0	730
Hic_asm_1	chromosome1	98.017	353	7	0	19455131	19455483	18005	18357	1.27e-172	614
Hic_asm_1	chromosome1	98.555	346	5	0	12955117	12955462	96103	95758	4.56e-172	612
Hic_asm_1	chromosome1	98.344	302	5	0	58923883	58924184	47433	47734	1.31e-147	531
Hic_asm_1	chromosome1	90.073	413	21	7	74907120	74907532	68151	67759	1.02e-143	518
Hic_asm_1	chromosome1	92.994	314	20	1	60325519	60325832	73800	73489	2.26e-125	457
Hic_asm_1	chromosome1	100	191	0	0	76514697	76514887	47404	47594	3.05e-94	353
Hic_asm_1	chromosome1	97.143	210	5	1	62939769	62939977	48224	48433	3.05e-94	353
Hic_asm_1	chromosome1	96.61	177	5	1	81401592	81401768	70227	70052	6.74e-76	292
Hic_asm_1	chromosome1	96.61	177	5	1	32853130	32853306	70052	70227	6.74e-76	292
Hic_asm_1	chromosome1	99.342	152	1	0	5582194	5582345	24286	24437	6.79e-71	276
Hic_asm_1	chromosome1	96.429	168	5	1	73176777	73176943	44134	44301	6.79e-71	276
Hic_asm_1	chromosome1	89.083	229	10	7	70898087	70898310	53703	53921	3.16e-69	270
Hic_asm_1	chromosome1	97.26	146	3	1	73176497	73176642	70475	70331	5.32e-62	246
Hic_asm_1	chromosome1	99.231	130	1	0	815195	815324	38100	38229	1.15e-58	235
Hic_asm_1	chromosome1	97.674	129	3	0	8393675	8393803	68116	67988	8.97e-55	222
Hic_asm_1	chromosome1	94.853	136	4	2	815387	815519	32653	32788	6.98e-51	209
Hic_asm_1	chromosome1	94.118	119	7	0	78090438	78090556	80710	80828	1.52e-42	182
Hic_asm_1	chromosome1	92.248	129	5	1	64521245	64521373	48501	48378	1.97e-41	178
Hic_asm_1	chromosome1	90.141	142	7	1	6891889	6892030	92730	92596	1.97e-41	178
Hic_asm_1	chromosome1	96.226	106	4	0	73159441	73159546	70576	70471	2.55e-40	174
Hic_asm_1	chromosome1	93.103	116	5	1	73177150	73177265	10246	10134	4.26e-38	167
Hic_asm_1	chromosome1	96.842	95	3	0	6608311	6608405	30650	30744	7.13e-36	159
Hic_asm_1	chromosome1	97.674	86	2	0	73177353	73177438	7758	7843	1.54e-32	148
Hic_asm_1	chromosome1	98.795	83	1	0	81356811	81356893	67047	67129	1.54e-32	148
Hic_asm_1	chromosome1	100	80	0	0	50108248	50108327	85861	85940	1.54e-32	148
Hic_asm_1	chromosome1	95.604	91	4	0	24320541	24320631	56085	56175	5.55e-32	147
Hic_asm_1	chromosome1	96.591	88	3	0	73176939	73177026	90990	90903	5.55e-32	147
Hic_asm_1	chromosome1	100	79	0	0	70614649	70614727	104384	104306	5.55e-32	147
Hic_asm_1	chromosome1	100	78	0	0	19577498	19577575	30609	30686	2e-31	145
Hic_asm_1	chromosome1	100	78	0	0	17770562	17770639	109939	109862	2e-31	145
Hic_asm_1	chromosome1	97.619	84	2	0	28769405	28769488	121194	121111	2e-31	145
Hic_asm_1	chromosome1	97.59	83	2	0	23956210	23956292	19319	19237	7.18e-31	143
Hic_asm_1	chromosome1	97.59	83	2	0	20944334	20944416	19319	19237	7.18e-31	143
Hic_asm_1	chromosome1	94.505	91	5	0	69867885	69867975	28019	28109	2.58e-30	141
Hic_asm_1	chromosome1	96.512	86	2	1	73176694	73176778	92520	92435	2.58e-30	141
Hic_asm_1	chromosome1	96.429	84	3	0	74907039	74907122	68276	68193	9.29e-30	139
Hic_asm_1	chromosome1	95.122	82	4	0	814951	815032	12918	12837	5.59e-27	130
Hic_asm_1	chromosome1	100	70	0	0	51075812	51075881	46809	46740	5.59e-27	130
Hic_asm_1	chromosome1	97.297	74	2	0	70614365	70614438	117676	117603	7.24e-26	126
Hic_asm_1	chromosome1	85.6	125	10	5	69797045	69797162	13339	13462	2.6e-25	124
Hic_asm_1	chromosome1	100	65	0	0	815325	815389	26154	26090	3.37e-24	121
Hic_asm_1	chromosome1	100	64	0	0	815520	815583	70879	70816	1.21e-23	119
Hic_asm_1	chromosome1	100	64	0	0	47646267	47646330	111479	111416	1.21e-23	119
Hic_asm_1	chromosome1	100	62	0	0	70614888	70614949	87664	87603	1.57e-22	115
Hic_asm_1	chromosome1	95.775	71	3	0	70614759	70614829	116972	116902	1.57e-22	115
Hic_asm_1	chromosome1	100	61	0	0	60972526	60972586	2357	2417	5.63e-22	113
Hic_asm_1	chromosome1	94.521	73	4	0	32831543	32831615	5253	5325	5.63e-22	113
Hic_asm_1	chromosome1	94.521	73	4	0	42988533	42988605	5325	5253	5.63e-22	113
Hic_asm_1	chromosome1	98.438	64	1	0	73159349	73159412	45187	45250	5.63e-22	113
Hic_asm_1	chromosome1	100	60	0	0	815581	815640	40461	40520	2.03e-21	111
Hic_asm_1	chromosome1	97.015	67	1	1	24046092	24046158	114281	114346	2.03e-21	111
Hic_asm_1	chromosome1	100	57	0	0	2720529	2720585	23898	23954	9.43e-20	106
Hic_asm_1	chromosome1	93.939	66	4	0	28769423	28769488	51547	51482	4.39e-18	100
Hic_asm_1	chromosome1	100	53	0	0	19387332	19387384	3810	3758	1.58e-17	99
Hic_asm_1	chromosome1	88.235	85	5	1	56305067	56305151	60202	60281	5.67e-17	97.1
Hic_asm_1	chromosome1	96.552	58	1	1	815059	815116	22294	22350	2.04e-16	95.3
Hic_asm_1	chromosome1	93.651	63	4	0	78612940	78613002	74128	74190	2.04e-16	95.3
Hic_asm_1	chromosome1	100	46	0	0	814903	814948	101010	100965	1.23e-13	86.1
Hic_asm_1	chromosome1	94.231	52	3	0	27331512	27331563	33723	33774	5.71e-12	80.5
Hic_asm_1	chromosome1	100	39	0	0	70614609	70614647	29810	29848	9.56e-10	73.1
Hic_asm_1	chromosome1	97.561	41	1	0	49240179	49240219	22273	22233	3.44e-09	71.3
Hic_asm_1	chromosome1	100	38	0	0	1197694	1197731	75416	75379	3.44e-09	71.3
Hic_asm_1	chromosome1	95.349	43	2	0	24320747	24320789	29159	29117	1.24e-08	69.4
Hic_asm_1	chromosome1	100	37	0	0	815124	815160	44661	44625	1.24e-08	69.4
Hic_asm_1	chromosome1	100	36	0	0	24320663	24320698	8488	8523	4.45e-08	67.6
Hic_asm_1	chromosome1	100	36	0	0	11308149	11308184	68340	68305	4.45e-08	67.6
Hic_asm_1	chromosome1	100	36	0	0	73159316	73159351	88034	88069	4.45e-08	67.6
Hic_asm_1	chromosome1	97.436	39	1	0	63436652	63436690	116680	116642	4.45e-08	67.6
Hic_asm_1	chromosome1	97.368	38	0	1	72379684	72379721	46887	46923	5.75e-07	63.9
Hic_asm_1	chromosome1	97.368	38	0	1	72393975	72394012	46887	46923	5.75e-07	63.9
Hic_asm_1	chromosome1	97.297	37	1	0	58171146	58171182	63562	63526	5.75e-07	63.9
Hic_asm_1	chromosome1	97.297	37	1	0	39971177	39971213	70227	70191	5.75e-07	63.9
Hic_asm_1	chromosome1	100	34	0	0	814869	814902	116251	116218	5.75e-07	63.9
Hic_asm_1	chromosome1	100	33	0	0	78765841	78765873	51218	51250	2.07e-06	62.1
Hic_asm_1	chromosome1	100	33	0	0	70614726	70614758	68059	68027	2.07e-06	62.1
Hic_asm_2	chromosome1	99.933	11856	7	1	50248764	50260618	96587	108442	0	21848
Hic_asm_2	chromosome1	99.192	8785	62	4	67558054	67566837	51635	60411	0	15821
Hic_asm_2	chromosome1	99.372	7320	30	1	51506169	51513488	82702	90005	0	13248
Hic_asm_2	chromosome1	99.983	6023	1	0	50242736	50248758	2485	8507	0	11117
Hic_asm_2	chromosome1	99.43	3682	17	2	67551285	67554965	4757	1079	0	6680
Hic_asm_2	chromosome1	98.688	3429	15	2	67547321	67550720	104573	108000	0	6056
Hic_asm_2	chromosome1	99.896	2877	3	0	50260661	50263537	108409	111285	0	5297
Hic_asm_2	chromosome1	98.669	2404	15	2	36004827	36007213	78850	81253	0	4246
Hic_asm_2	chromosome1	99.101	2114	13	3	67566820	67568933	60362	62469	0	3794
Hic_asm_2	chromosome1	98.38	1728	6	2	67555340	67557045	119676	121403	0	3016
Hic_asm_2	chromosome1	99.503	1611	8	0	67569248	67570858	62683	64293	0	2931
Hic_asm_2	chromosome1	97.534	1379	4	2	67570857	67572205	64320	65698	0	2331
Hic_asm_2	chromosome1	99.525	1262	5	1	51502796	51504056	6790	8051	0	2296
Hic_asm_2	chromosome1	96.357	1153	37	4	73928884	73930034	65647	66796	0	1892
Hic_asm_2	chromosome1	98.422	1077	6	1	67557046	67558111	1	1077	0	1884
Hic_asm_2	chromosome1	99.74	769	2	0	51505401	51506169	8042	8810	0	1410
Hic_asm_2	chromosome1	91.386	1010	42	14	73930752	73931717	69026	68018	0	1341
Hic_asm_2	chromosome1	99.454	733	4	0	36007424	36008156	57871	58603	0	1332
Hic_asm_2	chromosome1	96.676	692	17	2	73930060	73930751	67047	67732	0	1146
Hic_asm_2	chromosome1	99.613	517	1	1	59142082	59142597	93520	94036	0	942
Hic_asm_2	chromosome1	92.739	606	38	4	31917994	31918596	114840	115442	0	870
Hic_asm_2	chromosome1	99.776	446	1	0	67554932	67555377	119207	119652	0	819
Hic_asm_2	chromosome1	90.777	618	36	10	73641227	73641834	5938	5332	0	806
Hic_asm_2	chromosome1	99.536	431	2	0	6119650	6120080	1077	647	0	785
Hic_asm_2	chromosome1	97.506	441	11	0	70113962	70114402	92976	93416	0	754
Hic_asm_2	chromosome1	91.927	545	23	3	6748676	6749200	95376	95919	0	743
Hic_asm_2	chromosome1	100	317	0	0	12837593	12837909	11111	11427	2.58e-164	586
Hic_asm_2	chromosome1	96.049	329	8	2	14394227	14394550	34797	34469	1.23e-147	531
Hic_asm_2	chromosome1	95.413	327	15	0	74632984	74633310	28429	28103	7.37e-145	521
Hic_asm_2	chromosome1	96.013	301	11	1	16114133	16114432	66786	66486	7.48e-135	488
Hic_asm_2	chromosome1	99.209	253	2	0	59140772	59141024	42836	43088	2.11e-125	457
Hic_asm_2	chromosome1	91.343	335	21	5	45789092	45789419	76824	76491	9.81e-124	451
Hic_asm_2	chromosome1	98.78	246	2	1	51502571	51502815	6522	6767	2.75e-119	436
Hic_asm_2	chromosome1	91.104	326	1	1	67550991	67551288	5142	4817	3.58e-113	416
Hic_asm_2	chromosome1	96.735	245	8	0	70113718	70113962	92689	92933	5.99e-111	409
Hic_asm_2	chromosome1	100	208	0	0	8204436	8204643	18184	18391	1.01e-103	385
Hic_asm_2	chromosome1	99.526	211	1	0	59140566	59140776	39558	39768	1.01e-103	385
Hic_asm_2	chromosome1	100	207	0	0	36007219	36007425	114520	114314	3.63e-103	383
Hic_asm_2	chromosome1	99.01	202	2	0	30271431	30271632	47424	47625	4.73e-97	363
Hic_asm_2	chromosome1	97.525	202	5	0	43792879	43793080	37112	36911	4.76e-92	346
Hic_asm_2	chromosome1	96.985	199	6	0	59776264	59776462	58915	59113	1.03e-88	335
Hic_asm_2	chromosome1	100	175	0	0	59141024	59141198	52864	52690	2.23e-85	324
Hic_asm_2	chromosome1	99.429	175	1	0	12837410	12837584	10887	11061	1.04e-83	318
Hic_asm_2	chromosome1	100	158	0	0	16574223	16574380	31353	31196	6.29e-76	292
Hic_asm_2	chromosome1	96.61	177	5	1	73955365	73955541	70227	70052	6.29e-76	292
Hic_asm_2	chromosome1	98.765	162	2	0	59136277	59136438	64610	64449	8.14e-75	289
Hic_asm_2	chromosome1	98.089	157	3	0	5430126	5430282	71043	70887	2.28e-70	274
Hic_asm_2	chromosome1	100	144	0	0	19761035	19761178	6318	6175	3.82e-68	267
Hic_asm_2	chromosome1	92.169	166	13	0	6119542	6119707	51800	51635	1.08e-58	235
Hic_asm_2	chromosome1	93.038	158	11	0	21104204	21104361	80103	80260	1.39e-57	231
Hic_asm_2	chromosome1	89.73	185	12	4	52313344	52313528	49237	49414	5.01e-57	230
Hic_asm_2	chromosome1	100	123	0	0	50260172	50260294	118866	118744	1.8e-56	228
Hic_asm_2	chromosome1	98.413	126	0	2	67573260	67573384	65695	65819	3.01e-54	220
Hic_asm_2	chromosome1	91.667	156	9	3	57299844	57299999	5699	5850	5.04e-52	213
Hic_asm_2	chromosome1	94.737	133	7	0	45788834	45788966	110979	110847	2.35e-50	207
Hic_asm_2	chromosome1	96.694	121	3	1	67563116	67563235	112477	112597	3.92e-48	200
Hic_asm_2	chromosome1	96.581	117	4	0	6119588	6119704	15577	15693	1.83e-46	195
Hic_asm_2	chromosome1	96.581	117	4	0	67558057	67558173	15693	15577	1.83e-46	195
Hic_asm_2	chromosome1	94.444	126	6	1	19989794	19989919	62722	62846	6.57e-46	193
Hic_asm_2	chromosome1	99.065	107	1	0	59140463	59140569	63787	63681	6.57e-46	193
Hic_asm_2	chromosome1	100	103	0	0	12325195	12325297	63112	63214	2.36e-45	191
Hic_asm_2	chromosome1	99.057	106	1	0	67560462	67560567	88011	87906	2.36e-45	191
Hic_asm_2	chromosome1	97.273	110	3	0	62493421	62493530	69917	70026	3.06e-44	187
Hic_asm_2	chromosome1	98.095	105	1	1	51511392	51511496	54145	54042	1.42e-42	182
Hic_asm_2	chromosome1	100	97	0	0	62493263	62493359	58527	58431	5.11e-42	180
Hic_asm_2	chromosome1	87.5	160	11	1	75468996	75469155	5939	5789	6.61e-41	176
Hic_asm_2	chromosome1	98.958	96	1	0	73930496	73930591	110616	110711	8.56e-40	172
Hic_asm_2	chromosome1	100	91	0	0	56712988	56713078	3841	3931	1.11e-38	169
Hic_asm_2	chromosome1	97.917	96	2	0	50262868	50262963	67482	67577	3.98e-38	167
Hic_asm_2	chromosome1	90.476	126	7	4	26325463	26325587	65148	65269	1.85e-36	161
Hic_asm_2	chromosome1	85.802	162	12	7	67001990	67002141	116599	116439	1.85e-36	161
Hic_asm_2	chromosome1	97.802	91	2	0	51502798	51502888	47796	47706	2.4e-35	158
Hic_asm_2	chromosome1	97.802	91	2	0	50247043	50247133	47796	47706	2.4e-35	158
Hic_asm_2	chromosome1	100	85	0	0	59136545	59136629	77126	77042	2.4e-35	158
Hic_asm_2	chromosome1	98.864	88	1	0	62492689	62492776	104153	104240	2.4e-35	158
Hic_asm_2	chromosome1	96.774	93	3	0	67569040	67569132	21499	21591	8.62e-35	156
Hic_asm_2	chromosome1	98.837	86	1	0	16574520	16574605	51109	51024	3.1e-34	154
Hic_asm_2	chromosome1	89.831	118	12	0	67558055	67558172	13888	14005	1.11e-33	152
Hic_asm_2	chromosome1	89.831	118	12	0	6119589	6119706	14005	13888	1.11e-33	152
Hic_asm_2	chromosome1	98.824	85	1	0	6119622	6119706	113408	113492	1.11e-33	152
Hic_asm_2	chromosome1	98.824	85	1	0	67558055	67558139	113492	113408	1.11e-33	152
Hic_asm_2	chromosome1	98.81	84	1	0	62493421	62493504	21503	21586	4.01e-33	150
Hic_asm_2	chromosome1	100	80	0	0	16574381	16574460	108244	108323	1.44e-32	148
Hic_asm_2	chromosome1	92.381	105	4	1	1861287	1861391	25591	25491	5.19e-32	147
Hic_asm_2	chromosome1	96.591	88	3	0	67569040	67569127	69913	70000	5.19e-32	147
Hic_asm_2	chromosome1	100	78	0	0	62493036	62493113	53580	53657	1.87e-31	145
Hic_asm_2	chromosome1	93.684	95	6	0	60593767	60593861	70252	70346	6.71e-31	143
Hic_asm_2	chromosome1	100	76	0	0	67566820	67566895	47811	47886	2.41e-30	141
Hic_asm_2	chromosome1	97.531	81	2	0	67566757	67566837	47780	47860	8.68e-30	139
Hic_asm_2	chromosome1	100	74	0	0	64008244	64008317	21753	21680	3.12e-29	137
Hic_asm_2	chromosome1	96.429	84	1	2	67558055	67558137	69911	69993	3.12e-29	137
Hic_asm_2	chromosome1	96.429	84	1	2	6119624	6119706	69993	69911	3.12e-29	137
Hic_asm_2	chromosome1	96.386	83	1	2	67558056	67558137	21498	21579	1.12e-28	135
Hic_asm_2	chromosome1	96.386	83	1	2	6119624	6119705	21579	21498	1.12e-28	135
Hic_asm_2	chromosome1	100	71	0	0	64008176	64008246	15827	15757	1.45e-27	132
Hic_asm_2	chromosome1	98.63	73	1	0	12045949	12046021	69968	70040	5.22e-27	130
Hic_asm_2	chromosome1	100	69	0	0	21218602	21218670	18805	18737	1.88e-26	128
Hic_asm_2	chromosome1	100	67	0	0	50246225	50246291	118499	118565	2.43e-25	124
Hic_asm_2	chromosome1	100	65	0	0	50246225	50246289	44981	44917	3.14e-24	121
Hic_asm_2	chromosome1	100	65	0	0	62492797	62492861	115668	115732	3.14e-24	121
Hic_asm_2	chromosome1	82.781	151	11	8	67002147	67002282	116666	116516	3.14e-24	121
Hic_asm_2	chromosome1	97.143	70	2	0	67569039	67569108	51637	51706	1.13e-23	119
Hic_asm_2	chromosome1	100	64	0	0	16574460	16574523	84671	84734	1.13e-23	119
Hic_asm_2	chromosome1	98.507	67	1	0	62492860	62492926	86877	86811	1.13e-23	119
Hic_asm_2	chromosome1	94.805	77	3	1	67569040	67569115	113490	113414	1.13e-23	119
Hic_asm_2	chromosome1	97.101	69	2	0	67569040	67569108	13890	13958	4.07e-23	117
Hic_asm_2	chromosome1	97.143	70	1	1	62493424	62493492	15686	15617	4.07e-23	117
Hic_asm_2	chromosome1	97.101	69	2	0	62493197	62493265	70736	70804	4.07e-23	117
Hic_asm_2	chromosome1	97.143	70	1	1	62493424	62493492	113483	113414	4.07e-23	117
Hic_asm_2	chromosome1	98.462	65	1	0	62493421	62493485	13894	13958	1.46e-22	115
Hic_asm_2	chromosome1	93.59	78	4	1	67569039	67569115	15694	15617	1.46e-22	115
Hic_asm_2	chromosome1	98.462	65	1	0	62493421	62493485	51642	51706	1.46e-22	115
Hic_asm_2	chromosome1	88	100	8	1	62670594	62670693	63780	63875	1.46e-22	115
Hic_asm_2	chromosome1	94.521	73	4	0	59140772	59140844	90739	90811	5.26e-22	113
Hic_asm_2	chromosome1	97.015	67	2	0	2865952	2866018	108227	108161	5.26e-22	113
Hic_asm_2	chromosome1	100	60	0	0	62492927	62492986	9107	9166	1.89e-21	111
Hic_asm_2	chromosome1	100	59	0	0	67554934	67554992	62341	62399	6.8e-21	110
Hic_asm_2	chromosome1	93.243	74	4	1	73642408	73642481	5325	5253	2.45e-20	108
Hic_asm_2	chromosome1	96.875	64	2	0	67556755	67556818	51484	51547	2.45e-20	108
Hic_asm_2	chromosome1	98.333	60	1	0	50243356	50243415	70276	70217	8.8e-20	106
Hic_asm_2	chromosome1	98.333	60	1	0	67552881	67552940	70217	70276	8.8e-20	106
Hic_asm_2	chromosome1	98.333	60	1	0	50246600	50246659	119264	119205	8.8e-20	106
Hic_asm_2	chromosome1	98.333	60	1	0	67568795	67568854	119205	119264	8.8e-20	106
Hic_asm_2	chromosome1	98.305	59	1	0	67554932	67554990	6406	6348	3.17e-19	104
Hic_asm_2	chromosome1	95.385	65	3	0	33015429	33015493	43388	43324	3.17e-19	104
Hic_asm_2	chromosome1	95.385	65	3	0	74633207	74633271	47085	47149	3.17e-19	104
Hic_asm_2	chromosome1	93.151	73	1	3	22409851	22409923	115480	115412	3.17e-19	104
Hic_asm_2	chromosome1	96.721	61	2	0	67568795	67568855	6408	6348	1.14e-18	102
Hic_asm_2	chromosome1	90.789	76	7	0	36005165	36005240	24891	24816	1.14e-18	102
Hic_asm_2	chromosome1	96.721	61	2	0	50246599	50246659	62397	62337	1.14e-18	102
Hic_asm_2	chromosome1	100	55	0	0	508136	508190	63982	64036	1.14e-18	102
Hic_asm_2	chromosome1	100	55	0	0	11126684	11126738	102819	102765	1.14e-18	102
Hic_asm_2	chromosome1	100	55	0	0	15796451	15796505	117520	117466	1.14e-18	102
Hic_asm_2	chromosome1	100	54	0	0	51377947	51378000	10948	11001	4.09e-18	100
Hic_asm_2	chromosome1	96.667	60	2	0	73944088	73944147	69082	69023	4.09e-18	100
Hic_asm_2	chromosome1	96.667	60	2	0	73904357	73904416	69023	69082	4.09e-18	100
Hic_asm_2	chromosome1	93.846	65	4	0	67566935	67566999	4754	4818	1.47e-17	99
Hic_asm_2	chromosome1	93.846	65	4	0	50245005	50245069	60477	60541	1.47e-17	99
Hic_asm_2	chromosome1	96.61	59	2	0	50251973	50252031	81021	80963	1.47e-17	99
Hic_asm_2	chromosome1	98.182	55	1	0	67569040	67569094	1023	1077	5.3e-17	97.1
Hic_asm_2	chromosome1	91.667	72	3	3	51502790	51502861	14009	13941	5.3e-17	97.1
Hic_asm_2	chromosome1	93.75	64	3	1	50247043	50247106	14003	13941	1.91e-16	95.3
Hic_asm_2	chromosome1	93.75	64	3	1	51502798	51502861	51751	51689	1.91e-16	95.3
Hic_asm_2	chromosome1	93.75	64	3	1	50247043	50247106	51751	51689	1.91e-16	95.3
Hic_asm_2	chromosome1	100	51	0	0	36006931	36006981	99847	99797	1.91e-16	95.3
Hic_asm_2	chromosome1	98.148	54	0	1	62492982	62493035	19761	19709	6.85e-16	93.5
Hic_asm_2	chromosome1	100	50	0	0	67550896	67550945	60464	60513	6.85e-16	93.5
Hic_asm_2	chromosome1	98.077	52	1	0	62493113	62493164	83021	83072	2.46e-15	91.6
Hic_asm_2	chromosome1	90.141	71	6	1	25736061	25736131	94198	94129	2.46e-15	91.6
Hic_asm_2	chromosome1	100	49	0	0	64008130	64008178	104594	104642	2.46e-15	91.6
Hic_asm_2	chromosome1	98.039	51	1	0	62493421	62493471	1027	1077	8.86e-15	89.8
Hic_asm_2	chromosome1	93.22	59	4	0	59140344	59140402	108384	108442	3.19e-14	87.9
Hic_asm_2	chromosome1	96.154	52	2	0	51502803	51502854	66989	66938	1.15e-13	86.1
Hic_asm_2	chromosome1	96.154	52	2	0	50247048	50247099	66989	66938	1.15e-13	86.1
Hic_asm_2	chromosome1	96.078	51	1	1	67562853	67562902	3188	3238	1.48e-12	82.4
Hic_asm_2	chromosome1	97.872	47	1	0	50247286	50247332	15579	15625	1.48e-12	82.4
Hic_asm_2	chromosome1	96	50	2	0	67550940	67550989	21527	21576	1.48e-12	82.4
Hic_asm_2	chromosome1	91.525	59	5	0	46650980	46651038	48419	48477	1.48e-12	82.4
Hic_asm_2	chromosome1	96.078	51	1	1	67552807	67552857	56482	56433	1.48e-12	82.4
Hic_asm_2	chromosome1	96.078	51	1	1	50243439	50243489	56433	56482	1.48e-12	82.4
Hic_asm_2	chromosome1	96	50	2	0	67550940	67550989	69941	69990	1.48e-12	82.4
Hic_asm_2	chromosome1	97.872	47	1	0	50247286	50247332	82196	82242	1.48e-12	82.4
Hic_asm_2	chromosome1	97.826	46	1	0	62493441	62493486	64289	64334	5.33e-12	80.5
Hic_asm_2	chromosome1	97.826	46	1	0	67558081	67558126	64289	64334	5.33e-12	80.5
Hic_asm_2	chromosome1	97.826	46	1	0	6119635	6119680	64334	64289	5.33e-12	80.5
Hic_asm_2	chromosome1	100	43	0	0	16114093	16114135	66787	66745	5.33e-12	80.5
Hic_asm_2	chromosome1	100	43	0	0	56798357	56798399	73503	73461	5.33e-12	80.5
Hic_asm_2	chromosome1	97.872	47	0	1	60940599	60940645	77003	76958	5.33e-12	80.5
Hic_asm_2	chromosome1	94.231	52	3	0	51502803	51502854	82350	82299	5.33e-12	80.5
Hic_asm_2	chromosome1	94.231	52	3	0	50247048	50247099	82350	82299	5.33e-12	80.5
Hic_asm_2	chromosome1	97.826	46	1	0	73932860	73932905	87761	87806	5.33e-12	80.5
Hic_asm_2	chromosome1	100	42	0	0	67550940	67550981	15665	15624	1.92e-11	78.7
Hic_asm_2	chromosome1	100	42	0	0	25736219	25736260	75119	75078	1.92e-11	78.7
Hic_asm_2	chromosome1	100	42	0	0	67550940	67550981	113462	113421	1.92e-11	78.7
Hic_asm_2	chromosome1	95.745	47	2	0	6119590	6119636	7035	7081	6.9e-11	76.8
Hic_asm_2	chromosome1	95.745	47	2	0	67558125	67558171	7081	7035	6.9e-11	76.8
Hic_asm_2	chromosome1	92.727	55	1	3	67550940	67550992	13918	13971	6.9e-11	76.8
Hic_asm_2	chromosome1	92.727	55	1	3	67550940	67550992	51666	51719	6.9e-11	76.8
Hic_asm_2	chromosome1	89.831	59	6	0	67562479	67562537	70276	70218	6.9e-11	76.8
Hic_asm_2	chromosome1	92.157	51	4	0	6119588	6119638	6948	6998	8.93e-10	73.1
Hic_asm_2	chromosome1	92.157	51	4	0	67558123	67558173	6998	6948	8.93e-10	73.1
Hic_asm_2	chromosome1	97.619	42	1	0	67550940	67550981	64293	64334	8.93e-10	73.1
Hic_asm_2	chromosome1	100	39	0	0	15796541	15796579	77364	77402	8.93e-10	73.1
Hic_asm_2	chromosome1	91.071	56	2	3	50249762	50249815	96874	96820	8.93e-10	73.1
Hic_asm_2	chromosome1	90.741	54	3	2	59140972	59141024	16485	16433	3.21e-09	71.3
Hic_asm_2	chromosome1	93.617	47	3	0	50247286	50247332	66835	66881	3.21e-09	71.3
Hic_asm_2	chromosome1	100	38	0	0	62493160	62493197	101095	101132	3.21e-09	71.3
Hic_asm_2	chromosome1	88.71	62	0	1	70640313	70640367	7657	7596	1.15e-08	69.4
Hic_asm_2	chromosome1	100	37	0	0	17504302	17504338	60957	60993	1.15e-08	69.4
Hic_asm_2	chromosome1	100	37	0	0	17260954	17260990	60993	60957	1.15e-08	69.4
Hic_asm_2	chromosome1	97.5	40	1	0	17261552	17261591	84925	84964	1.15e-08	69.4
Hic_asm_2	chromosome1	97.5	40	1	0	17503703	17503742	84964	84925	1.15e-08	69.4
Hic_asm_2	chromosome1	97.561	41	0	1	24153113	24153153	103423	103462	1.15e-08	69.4
Hic_asm_2	chromosome1	90.196	51	5	0	50247294	50247344	6958	7008	4.15e-08	67.6
Hic_asm_2	chromosome1	90.196	51	5	0	51503049	51503099	6958	7008	4.15e-08	67.6
Hic_asm_2	chromosome1	91.667	48	4	0	67550796	67550843	7037	6990	4.15e-08	67.6
Hic_asm_2	chromosome1	90.196	51	5	0	50247209	50247259	7043	7093	4.15e-08	67.6
Hic_asm_2	chromosome1	91.837	49	3	1	67557993	67558040	32395	32443	4.15e-08	67.6
Hic_asm_2	chromosome1	95.349	43	1	1	50249009	50249050	97628	97586	4.15e-08	67.6
Hic_asm_2	chromosome1	97.368	38	1	0	67568866	67568903	7037	7000	1.49e-07	65.8
Hic_asm_2	chromosome1	100	35	0	0	50249770	50249804	7539	7573	1.49e-07	65.8
Hic_asm_2	chromosome1	100	35	0	0	50247169	50247203	32790	32824	1.49e-07	65.8
Hic_asm_2	chromosome1	100	35	0	0	51502924	51502958	32790	32824	1.49e-07	65.8
Hic_asm_2	chromosome1	86.885	61	4	2	67550770	67550826	62378	62438	1.49e-07	65.8
Hic_asm_2	chromosome1	97.368	38	1	0	67569250	67569287	96832	96869	1.49e-07	65.8
Hic_asm_2	chromosome1	100	35	0	0	51503545	51503579	96867	96833	1.49e-07	65.8
Hic_asm_2	chromosome1	100	35	0	0	50247790	50247824	96867	96833	1.49e-07	65.8
Hic_asm_2	chromosome1	100	35	0	0	50247790	50247824	97594	97628	1.49e-07	65.8
Hic_asm_2	chromosome1	100	35	0	0	51503545	51503579	97594	97628	1.49e-07	65.8
Hic_asm_2	chromosome1	95	40	2	0	67568864	67568903	22204	22243	5.37e-07	63.9
Hic_asm_2	chromosome1	100	34	0	0	76486745	76486778	22755	22788	5.37e-07	63.9
Hic_asm_2	chromosome1	97.297	37	1	0	50249768	50249804	62722	62686	5.37e-07	63.9
Hic_asm_2	chromosome1	100	34	0	0	64008313	64008346	65497	65530	5.37e-07	63.9
Hic_asm_2	chromosome1	95	40	2	0	73944033	73944072	69157	69118	5.37e-07	63.9
Hic_asm_2	chromosome1	95	40	2	0	73904432	73904471	69118	69157	5.37e-07	63.9
Hic_asm_2	chromosome1	97.297	37	1	0	67569251	67569287	97628	97592	5.37e-07	63.9
Hic_asm_2	chromosome1	100	34	0	0	50260623	50260656	108409	108442	5.37e-07	63.9
Hic_asm_2	chromosome1	93.023	43	2	1	50249764	50249805	6959	6917	1.93e-06	62.1
Hic_asm_2	chromosome1	94.872	39	2	0	51502964	51503002	7043	7081	1.93e-06	62.1
Hic_asm_2	chromosome1	94.872	39	2	0	67569251	67569289	7573	7535	1.93e-06	62.1
Hic_asm_2	chromosome1	100	33	0	0	12045949	12045981	21554	21586	1.93e-06	62.1
Hic_asm_2	chromosome1	97.222	36	1	0	21612529	21612564	32335	32370	1.93e-06	62.1
Hic_asm_2	chromosome1	89.796	49	4	1	6119721	6119768	32443	32395	1.93e-06	62.1
Hic_asm_2	chromosome1	97.222	36	1	0	51503545	51503580	32824	32789	1.93e-06	62.1
Hic_asm_2	chromosome1	97.222	36	1	0	50247790	50247825	32824	32789	1.93e-06	62.1
Hic_asm_2	chromosome1	97.222	36	1	0	50245003	50245038	47967	48002	1.93e-06	62.1
Hic_asm_2	chromosome1	93.023	43	2	1	51502923	51502965	97629	97588	1.93e-06	62.1
Hic_asm_2	chromosome1	93.023	43	2	1	50247168	50247210	97629	97588	1.93e-06	62.1
Hic_asm_2	chromosome1	100	32	0	0	67568799	67568830	1110	1079	6.95e-06	60.2
Hic_asm_2	chromosome1	97.143	35	1	0	51503545	51503579	6952	6918	6.95e-06	60.2
Hic_asm_2	chromosome1	97.143	35	1	0	50247790	50247824	6952	6918	6.95e-06	60.2
Hic_asm_2	chromosome1	97.143	35	1	0	51502924	51502958	7573	7539	6.95e-06	60.2
Hic_asm_2	chromosome1	97.143	35	1	0	50249009	50249043	7573	7539	6.95e-06	60.2
Hic_asm_2	chromosome1	97.143	35	1	0	50247169	50247203	7573	7539	6.95e-06	60.2
Hic_asm_2	chromosome1	92.683	41	3	0	67557988	67558028	13837	13877	6.95e-06	60.2
Hic_asm_2	chromosome1	97.143	35	1	0	50245004	50245038	20300	20266	6.95e-06	60.2
Hic_asm_2	chromosome1	97.143	35	1	0	50249770	50249804	32824	32790	6.95e-06	60.2
Hic_asm_2	chromosome1	94.737	38	2	0	50249008	50249045	62685	62722	6.95e-06	60.2
Hic_asm_2	chromosome1	97.143	35	1	0	67557995	67558029	67050	67016	6.95e-06	60.2
Hic_asm_2	chromosome1	97.143	35	1	0	50247169	50247203	96833	96867	6.95e-06	60.2
Hic_asm_2	chromosome1	97.143	35	1	0	51502924	51502958	96833	96867	6.95e-06	60.2
Hic_asm_2	chromosome1	100	32	0	0	26019777	26019808	106709	106740	6.95e-06	60.2
Hic_asm_2	chromosome1	100	32	0	0	25890287	25890318	106740	106709	6.95e-06	60.2
Hic_asm_2	chromosome1	97.143	35	1	0	67568898	67568932	108110	108144	6.95e-06	60.2
Hic_asm_2	chromosome1	94.872	39	1	1	67555340	67555377	119645	119683	6.95e-06	60.2
Hic_asm_3	chromosome1	99.471	25723	133	3	31099552	31125273	25721	1	0	46745
Hic_asm_3	chromosome1	99.393	17632	93	4	31132606	31150234	98583	80963	0	31955
Hic_asm_3	chromosome1	98.788	8336	69	8	51191776	51200081	80963	89296	0	14805
Hic_asm_3	chromosome1	99.036	7987	47	3	31174360	31182324	44340	52318	0	14296
Hic_asm_3	chromosome1	99.147	5982	48	3	51251200	51257178	81291	75310	0	10761
Hic_asm_3	chromosome1	99.581	4292	18	0	31128245	31132536	102580	98289	0	7827
Hic_asm_3	chromosome1	99.263	3798	27	1	51230279	51234075	51364	47567	0	6857
Hic_asm_3	chromosome1	93.99	4143	218	11	35776398	35780522	82198	78069	0	6242
Hic_asm_3	chromosome1	99.354	2167	13	1	51242686	51244852	3220	1055	0	3923
Hic_asm_3	chromosome1	99.602	1759	6	1	31125274	31127031	121403	119645	0	3208
Hic_asm_3	chromosome1	99.196	1493	12	0	31169870	31171362	42852	44344	0	2691
Hic_asm_3	chromosome1	98.993	1390	12	2	51208686	51210074	89672	91060	0	2488
Hic_asm_3	chromosome1	92.966	1635	87	11	35787533	35789148	76868	75243	0	2357
Hic_asm_3	chromosome1	100	1215	0	0	31182359	31183573	99156	100370	0	2244
Hic_asm_3	chromosome1	98.132	1285	12	4	31126963	31128245	119683	118409	0	2230
Hic_asm_3	chromosome1	94.763	1432	63	2	35774982	35776401	83794	82363	0	2218
Hic_asm_3	chromosome1	99.15	1177	9	1	51210074	51211250	53296	52121	0	2117
Hic_asm_3	chromosome1	96.357	1153	34	5	43212588	43213736	65648	66796	0	1890
Hic_asm_3	chromosome1	96.357	1153	34	5	46957568	46958716	65648	66796	0	1890
Hic_asm_3	chromosome1	94.549	1174	61	3	35786364	35787535	78072	76900	0	1810
Hic_asm_3	chromosome1	99.262	949	7	0	31183573	31184521	102898	103846	0	1714
Hic_asm_3	chromosome1	91.881	1010	42	12	46959434	46960404	69026	68018	0	1375
Hic_asm_3	chromosome1	91.881	1010	42	12	43214454	43215424	69026	68018	0	1375
Hic_asm_3	chromosome1	91.485	1010	45	13	51258675	51259644	69026	68018	0	1351
Hic_asm_3	chromosome1	97.139	769	22	0	23657859	23658627	44577	43809	0	1299
Hic_asm_3	chromosome1	95.668	808	27	2	51257179	51257985	65996	66796	0	1291
Hic_asm_3	chromosome1	96.676	692	17	2	43213762	43214453	67047	67732	0	1146
Hic_asm_3	chromosome1	96.676	692	17	2	46958742	46959433	67047	67732	0	1146
Hic_asm_3	chromosome1	96.975	529	16	0	28459941	28460469	47057	47585	0	889
Hic_asm_3	chromosome1	98.858	438	5	0	51245476	51245913	118798	119235	0	782
Hic_asm_3	chromosome1	99.748	397	1	0	51234079	51234475	22734	23130	0	728
Hic_asm_3	chromosome1	98.5	400	6	0	51228659	51229058	52120	51721	0	706
Hic_asm_3	chromosome1	97.99	398	7	1	51208242	51208638	89282	89679	0	689
Hic_asm_3	chromosome1	96.505	372	11	2	51258011	51258382	67047	67416	1.28e-172	614
Hic_asm_3	chromosome1	99.336	301	1	1	51229852	51230151	51658	51358	1.7e-151	544
Hic_asm_3	chromosome1	95.593	295	8	1	51258380	51258674	67443	67732	1.05e-128	468
Hic_asm_3	chromosome1	96.629	267	8	1	6576759	6577024	88306	88572	6.38e-121	442
Hic_asm_3	chromosome1	92.042	289	22	1	53587370	53587657	11809	11521	8.37e-110	405
Hic_asm_3	chromosome1	92.042	289	22	1	44515542	44515829	11809	11521	8.37e-110	405
Hic_asm_3	chromosome1	98.421	190	3	0	9875748	9875937	107279	107090	1.11e-88	335
Hic_asm_3	chromosome1	98.286	175	3	0	31148829	31149003	67007	66833	2.43e-80	307
Hic_asm_3	chromosome1	96.61	177	5	1	51089307	51089483	70227	70052	6.8e-76	292
Hic_asm_3	chromosome1	96.988	166	2	3	76329242	76329405	67810	67646	6.84e-71	276
Hic_asm_3	chromosome1	93.889	180	7	2	36079295	36079474	27270	27445	1.15e-68	268
Hic_asm_3	chromosome1	100	141	0	0	45800653	45800793	120310	120450	1.92e-66	261
Hic_asm_3	chromosome1	100	141	0	0	60321185	60321325	120310	120450	1.92e-66	261
Hic_asm_3	chromosome1	89.163	203	16	2	59465877	59466079	72249	72445	1.49e-62	248
Hic_asm_3	chromosome1	99.242	132	1	0	73905461	73905592	89024	88893	8.98e-60	239
Hic_asm_3	chromosome1	96.503	143	5	0	20471094	20471236	22516	22374	3.23e-59	237
Hic_asm_3	chromosome1	100	128	0	0	1460298	1460425	32039	31912	3.23e-59	237
Hic_asm_3	chromosome1	100	122	0	0	51234744	51234865	3337	3216	6.99e-56	226
Hic_asm_3	chromosome1	99.187	123	1	0	31127780	31127902	107996	108118	9.04e-55	222
Hic_asm_3	chromosome1	100	117	0	0	31128091	31128207	44917	45033	4.21e-53	217
Hic_asm_3	chromosome1	93.878	147	4	1	71385214	71385360	45816	45675	4.21e-53	217
Hic_asm_3	chromosome1	99.167	120	1	0	31174937	31175056	118563	118444	4.21e-53	217
Hic_asm_3	chromosome1	100	116	0	0	31181644	31181759	13890	14005	1.51e-52	215
Hic_asm_3	chromosome1	95.42	131	6	0	79693860	79693990	25297	25167	7.04e-51	209
Hic_asm_3	chromosome1	99.138	116	1	0	31111269	31111384	51753	51638	7.04e-51	209
Hic_asm_3	chromosome1	96.8	125	2	1	51229998	51230120	113294	113418	2.53e-50	207
Hic_asm_3	chromosome1	98.319	119	1	1	31181416	31181534	113418	113301	2.53e-50	207
Hic_asm_3	chromosome1	96.581	117	4	0	51193006	51193122	66833	66949	1.97e-46	195
Hic_asm_3	chromosome1	93.023	129	9	0	38360632	38360760	25314	25186	9.17e-45	189
Hic_asm_3	chromosome1	98.131	107	2	0	31177800	31177906	60331	60437	3.3e-44	187
Hic_asm_3	chromosome1	98.131	107	2	0	51233756	51233862	60437	60331	3.3e-44	187
Hic_asm_3	chromosome1	99.029	103	1	0	4740953	4741055	11206	11308	1.19e-43	185
Hic_asm_3	chromosome1	94.915	118	6	0	51245367	51245484	45034	44917	1.19e-43	185
Hic_asm_3	chromosome1	99.029	103	1	0	31143175	31143277	54043	54145	1.19e-43	185
Hic_asm_3	chromosome1	94.872	117	6	0	51245368	51245484	118447	118563	4.27e-43	183
Hic_asm_3	chromosome1	98.058	103	2	0	51198694	51198796	54145	54043	5.52e-42	180
Hic_asm_3	chromosome1	98.99	99	1	0	31150176	31150274	99797	99895	1.99e-41	178
Hic_asm_3	chromosome1	97.98	99	2	0	51191736	51191834	99895	99797	9.24e-40	172
Hic_asm_3	chromosome1	98.958	96	1	0	43214198	43214293	110616	110711	9.24e-40	172
Hic_asm_3	chromosome1	98.958	96	1	0	46959178	46959273	110616	110711	9.24e-40	172
Hic_asm_3	chromosome1	98.958	96	1	0	51258419	51258514	110616	110711	9.24e-40	172
Hic_asm_3	chromosome1	97	100	3	0	4688158	4688257	11206	11305	1.19e-38	169
Hic_asm_3	chromosome1	96.154	104	2	2	51208605	51208707	21600	21498	1.19e-38	169
Hic_asm_3	chromosome1	93.86	114	1	1	71385547	71385660	40890	40783	4.3e-38	167
Hic_asm_3	chromosome1	92.241	116	9	0	51229649	51229764	118564	118449	1.55e-37	165
Hic_asm_3	chromosome1	92.174	115	9	0	51229650	51229764	44917	45031	5.56e-37	163
Hic_asm_3	chromosome1	97.872	94	1	1	51208619	51208711	70000	69907	2e-36	161
Hic_asm_3	chromosome1	95.918	98	4	0	51209728	51209825	42811	42908	7.19e-36	159
Hic_asm_3	chromosome1	97.802	91	2	0	51233846	51233936	6792	6882	2.59e-35	158
Hic_asm_3	chromosome1	97.802	91	2	0	31118392	31118482	47706	47796	2.59e-35	158
Hic_asm_3	chromosome1	94.898	98	5	0	31140375	31140472	42908	42811	3.35e-34	154
Hic_asm_3	chromosome1	96.703	91	3	0	31177726	31177816	6882	6792	1.2e-33	152
Hic_asm_3	chromosome1	100	79	0	0	50962499	50962577	24822	24744	5.6e-32	147
Hic_asm_3	chromosome1	97.647	85	1	1	71385913	71385996	69736	69652	2.01e-31	145
Hic_asm_3	chromosome1	91.346	104	9	0	19913260	19913363	37462	37565	7.24e-31	143
Hic_asm_3	chromosome1	95.506	89	4	0	31103687	31103775	70000	69912	7.24e-31	143
Hic_asm_3	chromosome1	97.59	83	2	0	31109581	31109663	113490	113408	7.24e-31	143
Hic_asm_3	chromosome1	98.734	79	1	0	51229036	51229114	21576	21498	2.6e-30	141
Hic_asm_3	chromosome1	98.734	79	1	0	51229036	51229114	69990	69912	2.6e-30	141
Hic_asm_3	chromosome1	96.471	85	3	0	60280421	60280505	106556	106472	2.6e-30	141
Hic_asm_3	chromosome1	96.471	85	3	0	45794705	45794789	106556	106472	2.6e-30	141
Hic_asm_3	chromosome1	87.288	118	15	0	31181643	31181760	15694	15577	1.21e-28	135
Hic_asm_3	chromosome1	100	73	0	0	50962336	50962408	46834	46762	1.21e-28	135
Hic_asm_3	chromosome1	97.5	80	1	1	51208631	51208709	113414	113493	1.21e-28	135
Hic_asm_3	chromosome1	96.296	81	3	0	71385795	71385875	12951	12871	4.36e-28	134
Hic_asm_3	chromosome1	97.436	78	2	0	36080767	36080844	27470	27547	4.36e-28	134
Hic_asm_3	chromosome1	100	72	0	0	31132533	31132604	98577	98506	4.36e-28	134
Hic_asm_3	chromosome1	100	71	0	0	51208638	51208708	13958	13888	1.57e-27	132
Hic_asm_3	chromosome1	97.403	77	2	0	810795	810871	31279	31203	1.57e-27	132
Hic_asm_3	chromosome1	98.649	74	0	1	51208638	51208710	51706	51633	5.64e-27	130
Hic_asm_3	chromosome1	86.555	119	14	2	31109580	31109697	51637	51754	5.64e-27	130
Hic_asm_3	chromosome1	96.25	80	1	2	31181640	31181718	113493	113415	5.64e-27	130
Hic_asm_3	chromosome1	100	69	0	0	31181644	31181712	21499	21567	2.03e-26	128
Hic_asm_3	chromosome1	98.611	72	1	0	31111316	31111387	69981	69910	2.03e-26	128
Hic_asm_3	chromosome1	100	69	0	0	31181644	31181712	69913	69981	2.03e-26	128
Hic_asm_3	chromosome1	86.325	117	14	2	31109581	31109696	13890	14005	7.29e-26	126
Hic_asm_3	chromosome1	86.207	116	16	0	31111269	31111384	15578	15693	7.29e-26	126
Hic_asm_3	chromosome1	95.062	81	3	1	51229035	51229114	113411	113491	7.29e-26	126
Hic_asm_3	chromosome1	96.154	78	2	1	31111310	31111386	113415	113492	7.29e-26	126
Hic_asm_3	chromosome1	100	67	0	0	31128089	31128155	6040	5974	2.62e-25	124
Hic_asm_3	chromosome1	98.571	70	1	0	51229045	51229114	13958	13889	2.62e-25	124
Hic_asm_3	chromosome1	96.104	77	2	1	51208631	51208706	15617	15693	2.62e-25	124
Hic_asm_3	chromosome1	98.571	70	1	0	31111316	31111385	21567	21498	2.62e-25	124
Hic_asm_3	chromosome1	96.104	77	2	1	31109581	31109657	21499	21574	2.62e-25	124
Hic_asm_3	chromosome1	96.104	77	2	1	31109581	31109657	69913	69988	2.62e-25	124
Hic_asm_3	chromosome1	100	67	0	0	31119234	31119300	118565	118499	2.62e-25	124
Hic_asm_3	chromosome1	92.941	85	5	1	51229035	51229118	15614	15698	9.43e-25	122
Hic_asm_3	chromosome1	96.053	76	1	2	51229045	51229118	51706	51631	9.43e-25	122
Hic_asm_3	chromosome1	93.902	82	4	1	31103699	31103779	113414	113495	9.43e-25	122
Hic_asm_3	chromosome1	100	65	0	0	31174937	31175001	6038	5974	3.39e-24	121
Hic_asm_3	chromosome1	100	65	0	0	31119236	31119300	44917	44981	3.39e-24	121
Hic_asm_3	chromosome1	95.946	74	3	0	71410186	71410259	102270	102343	3.39e-24	121
Hic_asm_3	chromosome1	97.143	70	2	0	31103706	31103775	13958	13889	1.22e-23	119
Hic_asm_3	chromosome1	100	64	0	0	52011225	52011288	35208	35271	1.22e-23	119
Hic_asm_3	chromosome1	100	64	0	0	52033139	52033202	35208	35271	1.22e-23	119
Hic_asm_3	chromosome1	100	64	0	0	52037645	52037708	35208	35271	1.22e-23	119
Hic_asm_3	chromosome1	94.737	76	4	0	31100382	31100457	79188	79263	1.22e-23	119
Hic_asm_3	chromosome1	94.667	75	4	0	51193007	51193081	15578	15652	4.39e-23	117
Hic_asm_3	chromosome1	94.667	75	4	0	31148928	31149002	15652	15578	4.39e-23	117
Hic_asm_3	chromosome1	97.101	69	2	0	31103706	31103774	51706	51638	4.39e-23	117
Hic_asm_3	chromosome1	93.59	78	5	0	27006584	27006661	86782	86705	4.39e-23	117
Hic_asm_3	chromosome1	97.101	69	2	0	51245476	51245544	108064	107996	4.39e-23	117
Hic_asm_3	chromosome1	93.506	77	4	1	31103699	31103774	15617	15693	5.68e-22	113
Hic_asm_3	chromosome1	93.421	76	5	0	51253227	51253302	24816	24891	5.68e-22	113
Hic_asm_3	chromosome1	93.421	76	3	2	38312458	38312532	4140	4066	2.04e-21	111
Hic_asm_3	chromosome1	96.97	66	2	0	71385722	71385787	43786	43721	2.04e-21	111
Hic_asm_3	chromosome1	95.652	69	1	2	5014059	5014126	9224	9291	7.35e-21	110
Hic_asm_3	chromosome1	100	59	0	0	51229563	51229621	64333	64275	7.35e-21	110
Hic_asm_3	chromosome1	100	57	0	0	51208652	51208708	1077	1021	9.5e-20	106
Hic_asm_3	chromosome1	98.333	60	1	0	31127382	31127441	6349	6408	9.5e-20	106
Hic_asm_3	chromosome1	100	57	0	0	31124197	31124253	13944	13888	9.5e-20	106
Hic_asm_3	chromosome1	98.333	60	1	0	31127382	31127441	62396	62337	9.5e-20	106
Hic_asm_3	chromosome1	100	57	0	0	31124197	31124253	69967	69911	9.5e-20	106
Hic_asm_3	chromosome1	98.333	60	1	0	31122110	31122169	70217	70276	9.5e-20	106
Hic_asm_3	chromosome1	98.333	60	1	0	51242742	51242801	70217	70276	9.5e-20	106
Hic_asm_3	chromosome1	92	75	6	0	31109622	31109696	82269	82195	9.5e-20	106
Hic_asm_3	chromosome1	100	57	0	0	31124197	31124253	113436	113492	9.5e-20	106
Hic_asm_3	chromosome1	98.333	60	1	0	31118866	31118925	119205	119264	9.5e-20	106
Hic_asm_3	chromosome1	94.118	68	4	0	54080855	54080922	9305	9372	3.42e-19	104
Hic_asm_3	chromosome1	100	56	0	0	31124197	31124252	21553	21498	3.42e-19	104
Hic_asm_3	chromosome1	95.385	65	3	0	31177105	31177169	28206	28142	3.42e-19	104
Hic_asm_3	chromosome1	98.276	58	1	0	31181641	31181698	1020	1077	1.23e-18	102
Hic_asm_3	chromosome1	98.276	58	1	0	31124197	31124254	51692	51635	1.23e-18	102
Hic_asm_3	chromosome1	96.721	61	2	0	31118866	31118926	62337	62397	1.23e-18	102
Hic_asm_3	chromosome1	98.246	57	1	0	31111330	31111386	1077	1021	4.42e-18	100
Hic_asm_3	chromosome1	96.667	60	2	0	46885651	46885710	69082	69023	4.42e-18	100
Hic_asm_3	chromosome1	96.667	60	2	0	43192895	43192954	69082	69023	4.42e-18	100
Hic_asm_3	chromosome1	98.214	56	1	0	51229059	51229114	1077	1022	1.59e-17	99
Hic_asm_3	chromosome1	93.846	65	4	0	31120456	31120520	60541	60477	1.59e-17	99
Hic_asm_3	chromosome1	95.161	62	3	0	10504336	10504397	80766	80705	1.59e-17	99
Hic_asm_3	chromosome1	96.61	59	2	0	31130970	31131028	80963	81021	1.59e-17	99
Hic_asm_3	chromosome1	96.61	59	2	0	31183000	31183058	81021	80963	1.59e-17	99
Hic_asm_3	chromosome1	98.182	55	1	0	31109581	31109635	1023	1077	5.72e-17	97.1
Hic_asm_3	chromosome1	98.182	55	1	0	31124197	31124251	15639	15693	5.72e-17	97.1
Hic_asm_3	chromosome1	89.873	79	2	2	27006382	27006460	91483	91411	5.72e-17	97.1
Hic_asm_3	chromosome1	95.161	62	1	1	19082309	19082370	101287	101228	5.72e-17	97.1
Hic_asm_3	chromosome1	98.148	54	1	0	31103722	31103775	1075	1022	2.06e-16	95.3
Hic_asm_3	chromosome1	93.75	64	3	1	31111271	31111333	6792	6855	2.06e-16	95.3
Hic_asm_3	chromosome1	93.75	64	3	1	31181695	31181757	6855	6792	2.06e-16	95.3
Hic_asm_3	chromosome1	93.75	64	3	1	31118419	31118482	13941	14003	2.06e-16	95.3
Hic_asm_3	chromosome1	92.537	67	4	1	31181695	31181760	47733	47799	2.06e-16	95.3
Hic_asm_3	chromosome1	92.537	67	4	1	51233843	51233909	51754	51689	2.06e-16	95.3
Hic_asm_3	chromosome1	93.75	64	3	1	31118419	31118482	51689	51751	2.06e-16	95.3
Hic_asm_3	chromosome1	89.333	75	8	0	31109622	31109696	66908	66834	2.06e-16	95.3
Hic_asm_3	chromosome1	92.308	65	5	0	51245420	51245484	5974	6038	7.4e-16	93.5
Hic_asm_3	chromosome1	92.424	66	4	1	51233844	51233909	14005	13941	7.4e-16	93.5
Hic_asm_3	chromosome1	92.424	66	4	1	31111269	31111333	47798	47733	7.4e-16	93.5
Hic_asm_3	chromosome1	94.915	59	3	0	51251469	51251527	99797	99855	7.4e-16	93.5
Hic_asm_3	chromosome1	91.045	67	6	0	5372970	5373036	6572	6638	2.66e-15	91.6
Hic_asm_3	chromosome1	96.364	55	0	2	31102885	31102939	20143	20195	9.57e-15	89.8
Hic_asm_3	chromosome1	91.045	67	5	1	31177753	31177819	51689	51754	9.57e-15	89.8
Hic_asm_3	chromosome1	90.909	66	5	1	31177753	31177818	13941	14005	3.44e-14	87.9
Hic_asm_3	chromosome1	96.154	52	2	0	31118426	31118477	66938	66989	1.24e-13	86.1
Hic_asm_3	chromosome1	88.571	70	7	1	12952718	12952786	19487	19418	4.45e-13	84.2
Hic_asm_3	chromosome1	94.545	55	1	2	31105078	31105130	22334	22388	4.45e-13	84.2
Hic_asm_3	chromosome1	94.444	54	3	0	51233849	51233902	66991	66938	4.45e-13	84.2
Hic_asm_3	chromosome1	97.872	47	1	0	51193008	51193054	7035	7081	1.6e-12	82.4
Hic_asm_3	chromosome1	97.872	47	1	0	31148955	31149001	7081	7035	1.6e-12	82.4
Hic_asm_3	chromosome1	96	50	2	0	51245049	51245098	7093	7044	1.6e-12	82.4
Hic_asm_3	chromosome1	97.872	47	1	0	31118193	31118239	15625	15579	1.6e-12	82.4
Hic_asm_3	chromosome1	96.078	51	1	1	31122036	31122086	56482	56433	1.6e-12	82.4
Hic_asm_3	chromosome1	97.872	47	1	0	31118193	31118239	82242	82196	1.6e-12	82.4
Hic_asm_3	chromosome1	94.34	53	3	0	11471066	11471118	90903	90955	1.6e-12	82.4
Hic_asm_3	chromosome1	95.918	49	2	0	31148847	31148895	6797	6845	5.76e-12	80.5
Hic_asm_3	chromosome1	97.826	46	1	0	31109605	31109650	64289	64334	5.76e-12	80.5
Hic_asm_3	chromosome1	97.826	46	1	0	51208637	51208682	64334	64289	5.76e-12	80.5
Hic_asm_3	chromosome1	95.918	49	2	0	51245061	51245109	66881	66833	5.76e-12	80.5
Hic_asm_3	chromosome1	94.231	52	3	0	31118426	31118477	82299	82350	5.76e-12	80.5
Hic_asm_3	chromosome1	97.826	46	1	0	43216567	43216612	87761	87806	5.76e-12	80.5
Hic_asm_3	chromosome1	97.826	46	1	0	46961547	46961592	87761	87806	5.76e-12	80.5
Hic_asm_3	chromosome1	97.826	46	1	0	51260787	51260832	87761	87806	5.76e-12	80.5
Hic_asm_3	chromosome1	97.826	46	1	0	31181508	31181553	121131	121176	5.76e-12	80.5
Hic_asm_3	chromosome1	87.879	66	8	0	51229563	51229628	13958	13893	2.07e-11	78.7
Hic_asm_3	chromosome1	92.727	55	2	2	51229553	51229607	15617	15669	2.07e-11	78.7
Hic_asm_3	chromosome1	87.879	66	8	0	51229563	51229628	21567	21502	2.07e-11	78.7
Hic_asm_3	chromosome1	92.593	54	4	0	31148845	31148898	47793	47740	2.07e-11	78.7
Hic_asm_3	chromosome1	87.879	66	8	0	51229563	51229628	51706	51641	2.07e-11	78.7
Hic_asm_3	chromosome1	97.778	45	1	0	31181668	31181712	64289	64333	2.07e-11	78.7
Hic_asm_3	chromosome1	97.778	45	1	0	31111316	31111360	64333	64289	2.07e-11	78.7
Hic_asm_3	chromosome1	87.879	66	8	0	51229563	51229628	69981	69916	2.07e-11	78.7
Hic_asm_3	chromosome1	92.593	54	4	0	51233849	51233902	82352	82299	2.07e-11	78.7
Hic_asm_3	chromosome1	92.727	55	2	2	51229553	51229607	113414	113466	2.07e-11	78.7
Hic_asm_3	chromosome1	95.745	47	2	0	31148849	31148895	13996	13950	7.45e-11	76.8
Hic_asm_3	chromosome1	95.745	47	2	0	31148849	31148895	51744	51698	7.45e-11	76.8
Hic_asm_3	chromosome1	95.745	47	2	0	31181704	31181750	66941	66987	7.45e-11	76.8
Hic_asm_3	chromosome1	95.745	47	2	0	31111278	31111324	66987	66941	7.45e-11	76.8
Hic_asm_3	chromosome1	95.745	47	2	0	31181704	31181750	82302	82348	7.45e-11	76.8
Hic_asm_3	chromosome1	95.745	47	2	0	31111278	31111324	82348	82302	7.45e-11	76.8
Hic_asm_3	chromosome1	95.652	46	2	0	51229044	51229089	64334	64289	2.68e-10	75
Hic_asm_3	chromosome1	90.909	55	3	2	31108789	31108842	43036	43089	9.64e-10	73.1
Hic_asm_3	chromosome1	93.75	48	3	0	54080759	54080806	77535	77488	9.64e-10	73.1
Hic_asm_3	chromosome1	91.071	56	2	3	31133550	31133603	96820	96874	9.64e-10	73.1
Hic_asm_3	chromosome1	97.674	43	0	1	31134315	31134356	97586	97628	9.64e-10	73.1
Hic_asm_3	chromosome1	97.561	41	1	0	51193114	51193154	13926	13886	3.47e-09	71.3
Hic_asm_3	chromosome1	100	38	0	0	51245061	51245098	15625	15588	3.47e-09	71.3
Hic_asm_3	chromosome1	93.617	47	3	0	31118193	31118239	66881	66835	3.47e-09	71.3
Hic_asm_3	chromosome1	100	38	0	0	51245061	51245098	82242	82205	3.47e-09	71.3
Hic_asm_3	chromosome1	100	38	0	0	17447663	17447700	100624	100587	3.47e-09	71.3
Hic_asm_3	chromosome1	97.561	41	1	0	29370795	29370835	119321	119361	3.47e-09	71.3
Hic_asm_3	chromosome1	97.5	40	1	0	51193111	51193150	15654	15693	1.25e-08	69.4
Hic_asm_3	chromosome1	100	37	0	0	71385177	71385213	39195	39231	1.25e-08	69.4
Hic_asm_3	chromosome1	97.5	40	1	0	51193114	51193153	69949	69910	1.25e-08	69.4
Hic_asm_3	chromosome1	97.436	39	1	0	51193114	51193152	1059	1021	4.48e-08	67.6
Hic_asm_3	chromosome1	90.196	51	5	0	31118181	31118231	7008	6958	4.48e-08	67.6
Hic_asm_3	chromosome1	90.196	51	5	0	31118266	31118316	7093	7043	4.48e-08	67.6
Hic_asm_3	chromosome1	89.091	55	4	2	31170054	31170107	16485	16432	4.48e-08	67.6
Hic_asm_3	chromosome1	97.436	39	1	0	31177988	31178026	20300	20262	4.48e-08	67.6
Hic_asm_3	chromosome1	100	36	0	0	31104973	31105008	47968	48003	4.48e-08	67.6
Hic_asm_3	chromosome1	95.238	42	2	0	51193111	51193152	113451	113492	4.48e-08	67.6
Hic_asm_3	chromosome1	100	35	0	0	31134322	31134356	7539	7573	1.61e-07	65.8
Hic_asm_3	chromosome1	100	35	0	0	31133561	31133595	7573	7539	1.61e-07	65.8
Hic_asm_3	chromosome1	97.368	38	1	0	51193114	51193151	21535	21498	1.61e-07	65.8
Hic_asm_3	chromosome1	95.238	42	1	1	31174715	31174755	24856	24815	1.61e-07	65.8
Hic_asm_3	chromosome1	100	35	0	0	31118322	31118356	32824	32790	1.61e-07	65.8
Hic_asm_3	chromosome1	97.368	38	1	0	31175142	31175179	36842	36805	1.61e-07	65.8
Hic_asm_3	chromosome1	95.238	42	1	1	31100417	31100458	44695	44735	1.61e-07	65.8
Hic_asm_3	chromosome1	100	35	0	0	31139682	31139716	46564	46530	1.61e-07	65.8
Hic_asm_3	chromosome1	97.368	38	1	0	31134320	31134357	62722	62685	1.61e-07	65.8
Hic_asm_3	chromosome1	100	35	0	0	31176550	31176584	91470	91504	1.61e-07	65.8
Hic_asm_3	chromosome1	100	35	0	0	31117701	31117735	96833	96867	1.61e-07	65.8
Hic_asm_3	chromosome1	100	35	0	0	31117701	31117735	97628	97594	1.61e-07	65.8
Hic_asm_3	chromosome1	100	34	0	0	31127406	31127439	1079	1112	5.8e-07	63.9
Hic_asm_3	chromosome1	100	34	0	0	82446941	82446974	22788	22755	5.8e-07	63.9
Hic_asm_3	chromosome1	97.368	38	0	1	36884493	36884530	46923	46887	5.8e-07	63.9
Hic_asm_3	chromosome1	97.297	37	1	0	51193114	51193150	51674	51638	5.8e-07	63.9
Hic_asm_3	chromosome1	97.297	37	1	0	31133561	31133597	62686	62722	5.8e-07	63.9
Hic_asm_3	chromosome1	100	34	0	0	28460664	28460697	67024	67057	5.8e-07	63.9
Hic_asm_3	chromosome1	100	34	0	0	31124162	31124195	119207	119240	5.8e-07	63.9
Hic_asm_3	chromosome1	100	34	0	0	51244795	51244828	119207	119240	5.8e-07	63.9
Hic_asm_3	chromosome1	97.222	36	1	0	31177987	31178022	4752	4787	2.09e-06	62.1
Hic_asm_3	chromosome1	93.023	43	2	1	31133560	31133601	6917	6959	2.09e-06	62.1
Hic_asm_3	chromosome1	97.297	37	0	1	31109393	31109428	9417	9381	2.09e-06	62.1
Hic_asm_3	chromosome1	97.297	37	0	1	31115857	31115893	15881	15846	2.09e-06	62.1
Hic_asm_3	chromosome1	94.872	39	2	0	51233636	51233674	20262	20300	2.09e-06	62.1
Hic_asm_3	chromosome1	97.222	36	1	0	31117700	31117735	32789	32824	2.09e-06	62.1
Hic_asm_3	chromosome1	97.222	36	1	0	31120487	31120522	48002	47967	2.09e-06	62.1
Hic_asm_3	chromosome1	100	33	0	0	51242686	51242718	56465	56433	2.09e-06	62.1
Hic_asm_3	chromosome1	93.023	43	2	1	31118315	31118357	97588	97629	2.09e-06	62.1
Hic_asm_3	chromosome1	92.683	41	3	0	31111397	31111437	994	954	7.5e-06	60.2
Hic_asm_3	chromosome1	94.737	38	2	0	72634218	72634255	4620	4583	7.5e-06	60.2
Hic_asm_3	chromosome1	97.143	35	1	0	31104973	31105007	4753	4787	7.5e-06	60.2
Hic_asm_3	chromosome1	97.143	35	1	0	31117701	31117735	6918	6952	7.5e-06	60.2
Hic_asm_3	chromosome1	97.143	35	1	0	31134322	31134356	6952	6918	7.5e-06	60.2
Hic_asm_3	chromosome1	97.143	35	1	0	31118322	31118356	7539	7573	7.5e-06	60.2
Hic_asm_3	chromosome1	94.737	38	2	0	31148831	31148868	15693	15656	7.5e-06	60.2
Hic_asm_3	chromosome1	97.143	35	1	0	31120487	31120521	20266	20300	7.5e-06	60.2
Hic_asm_3	chromosome1	100	32	0	0	51244882	51244913	20476	20507	7.5e-06	60.2
Hic_asm_3	chromosome1	97.143	35	1	0	31111397	31111431	32431	32397	7.5e-06	60.2
Hic_asm_3	chromosome1	97.143	35	1	0	31133561	31133595	32790	32824	7.5e-06	60.2
Hic_asm_3	chromosome1	97.143	35	1	0	31134322	31134356	32824	32790	7.5e-06	60.2
Hic_asm_3	chromosome1	100	32	0	0	31124164	31124195	62341	62372	7.5e-06	60.2
Hic_asm_3	chromosome1	100	32	0	0	51244797	51244828	62341	62372	7.5e-06	60.2
Hic_asm_3	chromosome1	97.143	35	1	0	51245880	51245914	66828	66794	7.5e-06	60.2
Hic_asm_3	chromosome1	94.737	38	2	0	31109581	31109618	67005	66968	7.5e-06	60.2
Hic_asm_3	chromosome1	100	32	0	0	51193121	51193152	66976	67007	7.5e-06	60.2
Hic_asm_3	chromosome1	94.737	38	2	0	46885598	46885635	69155	69118	7.5e-06	60.2
Hic_asm_3	chromosome1	94.737	38	2	0	43192842	43192879	69155	69118	7.5e-06	60.2
Hic_asm_3	chromosome1	94.737	38	2	0	31109581	31109618	82366	82329	7.5e-06	60.2
Hic_asm_3	chromosome1	100	32	0	0	51229840	51229871	89660	89691	7.5e-06	60.2
Hic_asm_3	chromosome1	97.143	35	1	0	31118322	31118356	96867	96833	7.5e-06	60.2
Hic_asm_3	chromosome1	94.872	39	1	1	31126963	31127001	119652	119615	7.5e-06	60.2
Hic_asm_3	chromosome1	94.872	39	1	1	31126994	31127031	119714	119676	7.5e-06	60.2
Hic_asm_4	chromosome1	98.788	8336	69	8	15755305	15763610	80963	89296	0	14805
Hic_asm_4	chromosome1	99.147	5982	48	3	16162889	16168867	81291	75310	0	10761
Hic_asm_4	chromosome1	99.263	3798	27	1	15967888	15971684	51364	47567	0	6857
Hic_asm_4	chromosome1	98.985	1577	15	1	15965091	15966667	53296	51721	0	2822
Hic_asm_4	chromosome1	99.197	1121	9	0	15980295	15981415	3220	2100	0	2021
Hic_asm_4	chromosome1	99.263	1085	7	1	15964008	15965091	89976	91060	0	1958
Hic_asm_4	chromosome1	99.429	1051	4	2	16155491	16156541	2103	1055	0	1906
Hic_asm_4	chromosome1	100	943	0	0	1682001	1682943	110024	110966	0	1742
Hic_asm_4	chromosome1	91.485	1010	45	13	16170364	16171333	69026	68018	0	1351
Hic_asm_4	chromosome1	95.668	808	27	2	16168868	16169674	65996	66796	0	1291
Hic_asm_4	chromosome1	98.858	438	5	0	16157165	16157602	118798	119235	0	782
Hic_asm_4	chromosome1	99.748	397	1	0	15971688	15972084	22734	23130	0	728
Hic_asm_4	chromosome1	97.99	398	7	1	15771771	15772167	89282	89679	0	689
Hic_asm_4	chromosome1	98.95	381	4	0	88879623	88880003	47324	47704	0	682
Hic_asm_4	chromosome1	96.505	372	11	2	16169700	16170071	67047	67416	1.46e-172	614
Hic_asm_4	chromosome1	99.687	319	1	0	5541296	5541614	95160	94842	1.14e-163	584
Hic_asm_4	chromosome1	99.336	301	1	1	15967461	15967760	51658	51358	1.94e-151	544
Hic_asm_4	chromosome1	98.355	304	4	1	15772215	15772518	89672	89974	4.2e-148	532
Hic_asm_4	chromosome1	98.566	279	4	0	85830950	85831228	106080	106358	1.98e-136	494
Hic_asm_4	chromosome1	95.593	295	8	1	16170069	16170363	67443	67732	1.2e-128	468
Hic_asm_4	chromosome1	99.225	258	1	1	8494723	8494979	81742	81999	1.55e-127	464
Hic_asm_4	chromosome1	100	248	0	0	21797167	21797414	44286	44533	7.22e-126	459
Hic_asm_4	chromosome1	100	232	0	0	13504376	13504607	26933	26702	5.66e-117	429
Hic_asm_4	chromosome1	98.76	242	2	1	5541601	5541841	29759	29518	5.66e-117	429
Hic_asm_4	chromosome1	98.095	210	4	0	51433414	51433623	89470	89261	4.5e-98	366
Hic_asm_4	chromosome1	96.61	177	5	1	14905316	14905492	70227	70052	7.75e-76	292
Hic_asm_4	chromosome1	98.204	167	1	1	79925673	79925837	115416	115250	2.79e-75	291
Hic_asm_4	chromosome1	100	153	0	0	5541840	5541992	103252	103404	4.67e-73	283
Hic_asm_4	chromosome1	95.858	169	6	1	17652926	17653093	61286	61454	1.01e-69	272
Hic_asm_4	chromosome1	98.667	150	2	0	13504761	13504910	31197	31346	4.7e-68	267
Hic_asm_4	chromosome1	99.296	142	1	0	89792698	89792839	50159	50300	2.83e-65	257
Hic_asm_4	chromosome1	97.931	145	3	0	3542550	3542694	25915	26059	1.32e-63	252
Hic_asm_4	chromosome1	89.163	203	16	2	39426270	39426472	72249	72445	1.7e-62	248
Hic_asm_4	chromosome1	94.805	154	8	0	11523093	11523246	72947	72794	2.85e-60	241
Hic_asm_4	chromosome1	89.418	189	19	1	83939064	83939251	49199	49387	3.68e-59	237
Hic_asm_4	chromosome1	100	125	0	0	13498478	13498602	42696	42572	1.71e-57	231
Hic_asm_4	chromosome1	93.506	154	9	1	45996157	45996309	23560	23407	2.22e-56	228
Hic_asm_4	chromosome1	100	122	0	0	15972353	15972474	3337	3216	7.98e-56	226
Hic_asm_4	chromosome1	100	120	0	0	13504642	13504761	108544	108663	1.03e-54	222
Hic_asm_4	chromosome1	97.656	128	3	0	42995784	42995911	102649	102522	3.71e-54	220
Hic_asm_4	chromosome1	96.947	131	2	2	83291775	83291903	23733	23603	1.33e-53	219
Hic_asm_4	chromosome1	93.878	147	4	1	81853639	81853785	45816	45675	4.8e-53	217
Hic_asm_4	chromosome1	88.649	185	11	3	74071380	74071555	49484	49301	4.8e-53	217
Hic_asm_4	chromosome1	85.714	210	25	5	14551512	14551718	80524	80317	4.8e-53	217
Hic_asm_4	chromosome1	99.145	117	1	0	13500081	13500197	119862	119746	2.23e-51	211
Hic_asm_4	chromosome1	96.8	125	2	1	15967607	15967729	113294	113418	2.89e-50	207
Hic_asm_4	chromosome1	95.238	126	5	1	76935646	76935771	16955	17079	1.74e-47	198
Hic_asm_4	chromosome1	96.581	117	4	0	15756535	15756651	66833	66949	2.25e-46	195
Hic_asm_4	chromosome1	90.066	151	11	3	3643394	3643544	20442	20296	8.09e-46	193
Hic_asm_4	chromosome1	100	103	0	0	31449971	31450073	18537	18639	2.91e-45	191
Hic_asm_4	chromosome1	98.131	107	2	0	15971365	15971471	60437	60331	3.76e-44	187
Hic_asm_4	chromosome1	94.915	118	6	0	16157056	16157173	45034	44917	1.35e-43	185
Hic_asm_4	chromosome1	94.872	117	6	0	57922846	57922962	51505	51389	4.87e-43	183
Hic_asm_4	chromosome1	94.872	117	6	0	16157057	16157173	118447	118563	4.87e-43	183
Hic_asm_4	chromosome1	96.364	110	4	0	69677211	69677320	45911	45802	1.75e-42	182
Hic_asm_4	chromosome1	98.058	103	2	0	15762223	15762325	54145	54043	6.3e-42	180
Hic_asm_4	chromosome1	98.02	101	2	0	24603688	24603788	44676	44576	8.15e-41	176
Hic_asm_4	chromosome1	95.455	110	5	0	57922853	57922962	113309	113418	8.15e-41	176
Hic_asm_4	chromosome1	100	94	0	0	6747049	6747142	82942	83035	2.93e-40	174
Hic_asm_4	chromosome1	98.958	96	1	0	1682593	1682688	67482	67577	1.05e-39	172
Hic_asm_4	chromosome1	97.98	99	2	0	48299670	48299768	68290	68388	1.05e-39	172
Hic_asm_4	chromosome1	97.98	99	2	0	15755265	15755363	99895	99797	1.05e-39	172
Hic_asm_4	chromosome1	98.958	96	1	0	16170108	16170203	110616	110711	1.05e-39	172
Hic_asm_4	chromosome1	96.154	104	2	2	15772134	15772236	21600	21498	1.36e-38	169
Hic_asm_4	chromosome1	100	91	0	0	13499991	13500081	120621	120531	1.36e-38	169
Hic_asm_4	chromosome1	93.86	114	1	1	81853972	81854085	40890	40783	4.9e-38	167
Hic_asm_4	chromosome1	100	89	0	0	45996299	45996387	23451	23363	1.76e-37	165
Hic_asm_4	chromosome1	92.241	116	9	0	15967258	15967373	118564	118449	1.76e-37	165
Hic_asm_4	chromosome1	92.174	115	9	0	15967259	15967373	44917	45031	6.34e-37	163
Hic_asm_4	chromosome1	100	88	0	0	13503592	13503679	101882	101969	6.34e-37	163
Hic_asm_4	chromosome1	97.872	94	1	1	15772148	15772240	70000	69907	2.28e-36	161
Hic_asm_4	chromosome1	95.918	98	4	0	15964745	15964842	42811	42908	8.2e-36	159
Hic_asm_4	chromosome1	98.876	89	1	0	13504287	13504375	80709	80621	8.2e-36	159
Hic_asm_4	chromosome1	89.683	126	11	1	31988419	31988542	109219	109094	8.2e-36	159
Hic_asm_4	chromosome1	100	85	0	0	13504135	13504219	526	610	2.95e-35	158
Hic_asm_4	chromosome1	97.802	91	2	0	15971455	15971545	6792	6882	2.95e-35	158
Hic_asm_4	chromosome1	96.739	92	3	0	13163782	13163873	49421	49330	3.82e-34	154
Hic_asm_4	chromosome1	100	82	0	0	13500333	13500414	47124	47205	1.37e-33	152
Hic_asm_4	chromosome1	100	80	0	0	13498400	13498479	29605	29684	1.78e-32	148
Hic_asm_4	chromosome1	100	80	0	0	13501414	13501493	92785	92864	1.78e-32	148
Hic_asm_4	chromosome1	100	79	0	0	13959308	13959386	24822	24744	6.39e-32	147
Hic_asm_4	chromosome1	97.674	86	1	1	6747153	6747238	53797	53881	6.39e-32	147
Hic_asm_4	chromosome1	98.78	82	0	1	13502525	13502606	11678	11598	2.3e-31	145
Hic_asm_4	chromosome1	100	78	0	0	13500459	13500536	25883	25960	2.3e-31	145
Hic_asm_4	chromosome1	97.647	85	1	1	81854338	81854421	69736	69652	2.3e-31	145
Hic_asm_4	chromosome1	90.826	109	9	1	86860081	86860188	84605	84713	2.3e-31	145
Hic_asm_4	chromosome1	88.525	122	8	4	68036107	68036222	94306	94427	8.26e-31	143
Hic_asm_4	chromosome1	98.734	79	1	0	15966645	15966723	21576	21498	2.97e-30	141
Hic_asm_4	chromosome1	100	76	0	0	13502285	13502360	28849	28924	2.97e-30	141
Hic_asm_4	chromosome1	96.471	85	3	0	72123065	72123149	36202	36286	2.97e-30	141
Hic_asm_4	chromosome1	98.734	79	1	0	15966645	15966723	69990	69912	2.97e-30	141
Hic_asm_4	chromosome1	97.59	83	1	1	34113032	34113113	73331	73249	2.97e-30	141
Hic_asm_4	chromosome1	86.364	132	10	4	3189863	3189994	16113	16236	3.84e-29	137
Hic_asm_4	chromosome1	100	73	0	0	13959145	13959217	46834	46762	1.38e-28	135
Hic_asm_4	chromosome1	97.5	80	1	1	15772160	15772238	113414	113493	1.38e-28	135
Hic_asm_4	chromosome1	96.296	81	3	0	81854220	81854300	12951	12871	4.97e-28	134
Hic_asm_4	chromosome1	100	72	0	0	13502817	13502888	46673	46602	4.97e-28	134
Hic_asm_4	chromosome1	95.238	84	4	0	3366438	3366521	80045	79962	4.97e-28	134
Hic_asm_4	chromosome1	100	71	0	0	15772167	15772237	13958	13888	1.79e-27	132
Hic_asm_4	chromosome1	98.63	73	1	0	13499000	13499072	11137	11209	6.43e-27	130
Hic_asm_4	chromosome1	98.649	74	0	1	15772167	15772239	51706	51633	6.43e-27	130
Hic_asm_4	chromosome1	98.611	72	0	1	13503707	13503778	34081	34151	8.32e-26	126
Hic_asm_4	chromosome1	95.062	81	3	1	15966644	15966723	113411	113491	8.32e-26	126
Hic_asm_4	chromosome1	98.571	70	1	0	15966654	15966723	13958	13889	2.99e-25	124
Hic_asm_4	chromosome1	96.104	77	2	1	15772160	15772235	15617	15693	2.99e-25	124
Hic_asm_4	chromosome1	100	67	0	0	13503779	13503845	31476	31542	2.99e-25	124
Hic_asm_4	chromosome1	92.941	85	5	1	15966644	15966727	15614	15698	1.08e-24	122
Hic_asm_4	chromosome1	82.639	144	20	4	3642780	3642920	20439	20298	1.08e-24	122
Hic_asm_4	chromosome1	100	66	0	0	13501253	13501318	43129	43194	1.08e-24	122
Hic_asm_4	chromosome1	96.053	76	1	2	15966654	15966727	51706	51631	1.08e-24	122
Hic_asm_4	chromosome1	98.551	69	1	0	13503277	13503345	56903	56835	1.08e-24	122
Hic_asm_4	chromosome1	98.571	70	0	1	13503345	13503413	79098	79029	1.08e-24	122
Hic_asm_4	chromosome1	95.946	74	3	0	81983059	81983132	102270	102343	3.87e-24	121
Hic_asm_4	chromosome1	100	64	0	0	21431586	21431649	35208	35271	1.39e-23	119
Hic_asm_4	chromosome1	100	64	0	0	21436092	21436155	35208	35271	1.39e-23	119
Hic_asm_4	chromosome1	100	64	0	0	21440598	21440661	35208	35271	1.39e-23	119
Hic_asm_4	chromosome1	100	64	0	0	6747238	6747301	44678	44615	1.39e-23	119
Hic_asm_4	chromosome1	94.667	75	4	0	15756536	15756610	15578	15652	5.01e-23	117
Hic_asm_4	chromosome1	98.485	66	1	0	65767133	65767198	20535	20600	5.01e-23	117
Hic_asm_4	chromosome1	94.805	77	0	4	13498325	13498399	21658	21732	5.01e-23	117
Hic_asm_4	chromosome1	98.485	66	1	0	76935580	76935645	76648	76583	5.01e-23	117
Hic_asm_4	chromosome1	97.101	69	2	0	16157165	16157233	108064	107996	5.01e-23	117
Hic_asm_4	chromosome1	100	62	0	0	13500197	13500258	31867	31928	1.8e-22	115
Hic_asm_4	chromosome1	100	62	0	0	13498939	13499000	78173	78112	1.8e-22	115
Hic_asm_4	chromosome1	100	61	0	0	17554654	17554714	4722	4662	6.48e-22	113
Hic_asm_4	chromosome1	93.421	76	5	0	16164916	16164991	24816	24891	6.48e-22	113
Hic_asm_4	chromosome1	100	61	0	0	13499846	13499906	74326	74266	6.48e-22	113
Hic_asm_4	chromosome1	97.059	68	1	1	85831810	85831876	81226	81293	6.48e-22	113
Hic_asm_4	chromosome1	100	61	0	0	13501806	13501866	87651	87711	6.48e-22	113
Hic_asm_4	chromosome1	100	61	0	0	13499391	13499451	94187	94247	6.48e-22	113
Hic_asm_4	chromosome1	95.714	70	3	0	47023120	47023189	99211	99142	6.48e-22	113
Hic_asm_4	chromosome1	93.333	75	5	0	85725114	85725188	5760	5686	2.33e-21	111
Hic_asm_4	chromosome1	96.97	66	2	0	81854147	81854212	43786	43721	2.33e-21	111
Hic_asm_4	chromosome1	89.888	89	3	2	77641717	77641805	810	892	8.38e-21	110
Hic_asm_4	chromosome1	100	59	0	0	15967172	15967230	64333	64275	8.38e-21	110
Hic_asm_4	chromosome1	96.875	64	2	0	84376027	84376090	88572	88635	3.01e-20	108
Hic_asm_4	chromosome1	100	57	0	0	15772181	15772237	1077	1021	1.08e-19	106
Hic_asm_4	chromosome1	98.333	60	1	0	15980351	15980410	70217	70276	1.08e-19	106
Hic_asm_4	chromosome1	100	57	0	0	13498203	13498259	104064	104008	1.08e-19	106
Hic_asm_4	chromosome1	92	75	6	0	51889641	51889715	108897	108971	1.08e-19	106
Hic_asm_4	chromosome1	94.118	68	4	0	30534048	30534115	9305	9372	3.9e-19	104
Hic_asm_4	chromosome1	100	56	0	0	13503536	13503591	87718	87663	3.9e-19	104
Hic_asm_4	chromosome1	100	55	0	0	13498606	13498660	23852	23906	1.4e-18	102
Hic_asm_4	chromosome1	93.939	66	4	0	6494768	6494833	104005	103940	5.04e-18	100
Hic_asm_4	chromosome1	100	54	0	0	13503144	13503197	114315	114262	5.04e-18	100
Hic_asm_4	chromosome1	98.214	56	1	0	15966668	15966723	1077	1022	1.81e-17	99
Hic_asm_4	chromosome1	98.214	56	0	1	13499446	13499500	54508	54563	6.52e-17	97.1
Hic_asm_4	chromosome1	96.61	59	1	1	71418911	71418968	109466	109408	6.52e-17	97.1
Hic_asm_4	chromosome1	100	52	0	0	13501318	13501369	110146	110197	6.52e-17	97.1
Hic_asm_4	chromosome1	100	51	0	0	13499111	13499161	16380	16430	2.35e-16	95.3
Hic_asm_4	chromosome1	92.537	67	4	1	3643086	3643151	20442	20376	2.35e-16	95.3
Hic_asm_4	chromosome1	92.537	67	4	1	15971452	15971518	51754	51689	2.35e-16	95.3
Hic_asm_4	chromosome1	93.651	63	4	0	23017348	23017410	68368	68306	2.35e-16	95.3
Hic_asm_4	chromosome1	92.308	65	5	0	16157109	16157173	5974	6038	8.44e-16	93.5
Hic_asm_4	chromosome1	92.424	66	4	1	15971453	15971518	14005	13941	8.44e-16	93.5
Hic_asm_4	chromosome1	100	50	0	0	13501368	13501417	34339	34290	8.44e-16	93.5
Hic_asm_4	chromosome1	94.915	59	3	0	16163158	16163216	99797	99855	8.44e-16	93.5
Hic_asm_4	chromosome1	100	50	0	0	13503056	13503105	102482	102433	8.44e-16	93.5
Hic_asm_4	chromosome1	100	49	0	0	13499066	13499114	110143	110095	3.04e-15	91.6
Hic_asm_4	chromosome1	94.737	57	2	1	13502639	13502694	27456	27400	3.93e-14	87.9
Hic_asm_4	chromosome1	100	47	0	0	13503493	13503539	31517	31471	3.93e-14	87.9
Hic_asm_4	chromosome1	100	47	0	0	13502051	13502097	51942	51988	3.93e-14	87.9
Hic_asm_4	chromosome1	97.959	49	1	0	7032805	7032853	13276	13324	1.41e-13	86.1
Hic_asm_4	chromosome1	100	46	0	0	13504974	13505019	21350	21305	1.41e-13	86.1
Hic_asm_4	chromosome1	100	46	0	0	13499200	13499245	67017	66972	1.41e-13	86.1
Hic_asm_4	chromosome1	100	46	0	0	13501207	13501252	100096	100141	1.41e-13	86.1
Hic_asm_4	chromosome1	96.078	51	2	0	42448493	42448543	9848	9798	5.08e-13	84.2
Hic_asm_4	chromosome1	100	45	0	0	13502095	13502139	22733	22689	5.08e-13	84.2
Hic_asm_4	chromosome1	100	45	0	0	13502603	13502647	47881	47837	5.08e-13	84.2
Hic_asm_4	chromosome1	100	45	0	0	13502603	13502647	60432	60388	5.08e-13	84.2
Hic_asm_4	chromosome1	94.444	54	3	0	15971458	15971511	66991	66938	5.08e-13	84.2
Hic_asm_4	chromosome1	97.872	47	1	0	15756537	15756583	7035	7081	1.83e-12	82.4
Hic_asm_4	chromosome1	96	50	2	0	16156738	16156787	7093	7044	1.83e-12	82.4
Hic_asm_4	chromosome1	100	44	0	0	13501970	13502013	52438	52481	1.83e-12	82.4
Hic_asm_4	chromosome1	100	44	0	0	13501604	13501647	76097	76054	1.83e-12	82.4
Hic_asm_4	chromosome1	97.826	46	1	0	13499310	13499355	8938	8983	6.57e-12	80.5
Hic_asm_4	chromosome1	97.826	46	1	0	15772166	15772211	64334	64289	6.57e-12	80.5
Hic_asm_4	chromosome1	95.918	49	2	0	16156750	16156798	66881	66833	6.57e-12	80.5
Hic_asm_4	chromosome1	100	43	0	0	13501092	13501134	72807	72765	6.57e-12	80.5
Hic_asm_4	chromosome1	97.826	46	1	0	16172476	16172521	87761	87806	6.57e-12	80.5
Hic_asm_4	chromosome1	87.879	66	8	0	15967172	15967237	13958	13893	2.36e-11	78.7
Hic_asm_4	chromosome1	92.727	55	2	2	15967162	15967216	15617	15669	2.36e-11	78.7
Hic_asm_4	chromosome1	87.879	66	8	0	15967172	15967237	21567	21502	2.36e-11	78.7
Hic_asm_4	chromosome1	87.879	66	8	0	15967172	15967237	51706	51641	2.36e-11	78.7
Hic_asm_4	chromosome1	87.879	66	8	0	15967172	15967237	69981	69916	2.36e-11	78.7
Hic_asm_4	chromosome1	92.593	54	4	0	15971458	15971511	82352	82299	2.36e-11	78.7
Hic_asm_4	chromosome1	100	42	0	0	13499675	13499716	91612	91653	2.36e-11	78.7
Hic_asm_4	chromosome1	97.826	46	0	1	13504243	13504287	97322	97367	2.36e-11	78.7
Hic_asm_4	chromosome1	92.727	55	2	2	15967162	15967216	113414	113466	2.36e-11	78.7
Hic_asm_4	chromosome1	100	42	0	0	13499636	13499677	113728	113769	2.36e-11	78.7
Hic_asm_4	chromosome1	100	41	0	0	13503103	13503143	25652	25692	8.5e-11	76.8
Hic_asm_4	chromosome1	100	41	0	0	13501647	13501687	29759	29719	8.5e-11	76.8
Hic_asm_4	chromosome1	100	41	0	0	13503947	13503987	38371	38411	8.5e-11	76.8
Hic_asm_4	chromosome1	100	41	0	0	13503878	13503918	41216	41176	8.5e-11	76.8
Hic_asm_4	chromosome1	100	41	0	0	13501133	13501173	47052	47012	8.5e-11	76.8
Hic_asm_4	chromosome1	100	41	0	0	13498773	13498813	78572	78612	8.5e-11	76.8
Hic_asm_4	chromosome1	100	40	0	0	13504062	13504101	14224	14263	3.06e-10	75
Hic_asm_4	chromosome1	100	40	0	0	13499352	13499391	35691	35652	3.06e-10	75
Hic_asm_4	chromosome1	97.674	43	1	0	17652626	17652668	61245	61287	3.06e-10	75
Hic_asm_4	chromosome1	95.652	46	2	0	15966653	15966698	64334	64289	3.06e-10	75
Hic_asm_4	chromosome1	100	40	0	0	13502013	13502052	107096	107057	3.06e-10	75
Hic_asm_4	chromosome1	100	39	0	0	13499907	13499945	12830	12792	1.1e-09	73.1
Hic_asm_4	chromosome1	100	39	0	0	13502887	13502925	22867	22905	1.1e-09	73.1
Hic_asm_4	chromosome1	100	39	0	0	13499597	13499635	28772	28810	1.1e-09	73.1
Hic_asm_4	chromosome1	95.652	46	1	1	13502982	13503027	41527	41483	1.1e-09	73.1
Hic_asm_4	chromosome1	97.674	43	0	1	13498691	13498733	44314	44273	1.1e-09	73.1
Hic_asm_4	chromosome1	100	39	0	0	11070410	11070448	60582	60544	1.1e-09	73.1
Hic_asm_4	chromosome1	93.75	48	3	0	30533952	30533999	77535	77488	1.1e-09	73.1
Hic_asm_4	chromosome1	97.561	41	1	0	15756643	15756683	13926	13886	3.95e-09	71.3
Hic_asm_4	chromosome1	100	38	0	0	16156750	16156787	15625	15588	3.95e-09	71.3
Hic_asm_4	chromosome1	100	38	0	0	13501768	13501805	22983	23020	3.95e-09	71.3
Hic_asm_4	chromosome1	100	38	0	0	16156750	16156787	82242	82205	3.95e-09	71.3
Hic_asm_4	chromosome1	100	38	0	0	13500536	13500573	88339	88376	3.95e-09	71.3
Hic_asm_4	chromosome1	100	37	0	0	13503459	13503495	10679	10715	1.42e-08	69.4
Hic_asm_4	chromosome1	97.5	40	1	0	15756640	15756679	15654	15693	1.42e-08	69.4
Hic_asm_4	chromosome1	100	37	0	0	81853602	81853638	39195	39231	1.42e-08	69.4
Hic_asm_4	chromosome1	100	37	0	0	13501171	13501207	69557	69593	1.42e-08	69.4
Hic_asm_4	chromosome1	97.5	40	1	0	15756643	15756682	69949	69910	1.42e-08	69.4
Hic_asm_4	chromosome1	100	37	0	0	13502394	13502430	81596	81632	1.42e-08	69.4
Hic_asm_4	chromosome1	100	37	0	0	79295719	79295755	84962	84926	1.42e-08	69.4
Hic_asm_4	chromosome1	97.436	39	1	0	15756643	15756681	1059	1021	5.12e-08	67.6
Hic_asm_4	chromosome1	100	36	0	0	13499527	13499562	74321	74286	5.12e-08	67.6
Hic_asm_4	chromosome1	100	36	0	0	13499210	13499245	82368	82333	5.12e-08	67.6
Hic_asm_4	chromosome1	95.238	42	2	0	15756640	15756681	113451	113492	5.12e-08	67.6
Hic_asm_4	chromosome1	100	36	0	0	13498659	13498694	115305	115270	5.12e-08	67.6
Hic_asm_4	chromosome1	97.436	39	0	1	13500794	13500831	5662	5700	1.84e-07	65.8
Hic_asm_4	chromosome1	97.368	38	1	0	15756643	15756680	21535	21498	1.84e-07	65.8
Hic_asm_4	chromosome1	100	35	0	0	13502490	13502524	36188	36222	1.84e-07	65.8
Hic_asm_4	chromosome1	100	35	0	0	13502197	13502231	86078	86044	1.84e-07	65.8
Hic_asm_4	chromosome1	100	34	0	0	11070376	11070409	25891	25858	6.62e-07	63.9
Hic_asm_4	chromosome1	100	34	0	0	13501565	13501598	27967	27934	6.62e-07	63.9
Hic_asm_4	chromosome1	97.297	37	1	0	68051374	68051410	38401	38365	6.62e-07	63.9
Hic_asm_4	chromosome1	97.297	37	1	0	15756643	15756679	51674	51638	6.62e-07	63.9
Hic_asm_4	chromosome1	97.297	37	1	0	13503674	13503710	64112	64148	6.62e-07	63.9
Hic_asm_4	chromosome1	91.304	46	4	0	16176990	16177035	87056	87011	6.62e-07	63.9
Hic_asm_4	chromosome1	95.122	41	1	1	13504602	13504641	90348	90308	6.62e-07	63.9
Hic_asm_4	chromosome1	100	34	0	0	16156484	16156517	119207	119240	6.62e-07	63.9
Hic_asm_4	chromosome1	94.872	39	2	0	15971245	15971283	20262	20300	2.38e-06	62.1
Hic_asm_4	chromosome1	100	33	0	0	13502925	13502957	35727	35759	2.38e-06	62.1
Hic_asm_4	chromosome1	100	33	0	0	13502460	13502492	53478	53510	2.38e-06	62.1
Hic_asm_4	chromosome1	100	33	0	0	15980295	15980327	56465	56433	2.38e-06	62.1
Hic_asm_4	chromosome1	94.737	38	2	0	88149939	88149976	4620	4583	8.56e-06	60.2
Hic_asm_4	chromosome1	100	32	0	0	13503846	13503877	7340	7371	8.56e-06	60.2
Hic_asm_4	chromosome1	100	32	0	0	70215800	70215831	8377	8346	8.56e-06	60.2
Hic_asm_4	chromosome1	100	32	0	0	16156571	16156602	20476	20507	8.56e-06	60.2
Hic_asm_4	chromosome1	100	32	0	0	16156486	16156517	62341	62372	8.56e-06	60.2
Hic_asm_4	chromosome1	97.143	35	1	0	16157569	16157603	66828	66794	8.56e-06	60.2
Hic_asm_4	chromosome1	100	32	0	0	15756650	15756681	66976	67007	8.56e-06	60.2
Hic_asm_4	chromosome1	100	32	0	0	78906863	78906894	69017	68986	8.56e-06	60.2
Hic_asm_4	chromosome1	100	32	0	0	15967449	15967480	89660	89691	8.56e-06	60.2
Hic_asm_4	chromosome1	100	32	0	0	13504103	13504134	110806	110775	8.56e-06	60.2
Hic_asm_4	chromosome1	100	32	0	0	13499496	13499527	114301	114270	8.56e-06	60.2
Hic_asm_5	chromosome1	97.143	875	25	0	19589059	19589933	15581	14707	0	1478
Hic_asm_5	chromosome1	97.753	267	5	1	12275368	12275633	72647	72913	3.58e-126	459
Hic_asm_5	chromosome1	89.241	316	22	3	33134010	33134313	41764	42079	6.17e-104	385
Hic_asm_5	chromosome1	98.544	206	2	1	3235264	3235468	64192	63987	2.89e-97	363
Hic_asm_5	chromosome1	91.379	232	17	1	43456930	43457158	73948	74179	8.21e-83	315
Hic_asm_5	chromosome1	98.78	164	2	0	16010481	16010644	31645	31482	3.85e-76	292
Hic_asm_5	chromosome1	95.161	186	8	1	43433187	43433371	112976	113161	3.85e-76	292
Hic_asm_5	chromosome1	96.988	166	2	3	15330489	15330652	67810	67646	3.87e-71	276
Hic_asm_5	chromosome1	97.872	141	3	0	10358295	10358435	36176	36036	1.09e-61	244
Hic_asm_5	chromosome1	100	129	0	0	3234955	3235083	69483	69355	5.08e-60	239
Hic_asm_5	chromosome1	99.242	132	1	0	232660	232791	89024	88893	5.08e-60	239
Hic_asm_5	chromosome1	100	124	0	0	11234708	11234831	57670	57793	3.06e-57	230
Hic_asm_5	chromosome1	100	123	0	0	10106939	10107061	17227	17105	1.1e-56	228
Hic_asm_5	chromosome1	99.194	124	1	0	3234726	3234849	39741	39618	1.42e-55	224
Hic_asm_5	chromosome1	95.42	131	6	0	31855555	31855685	25297	25167	3.99e-51	209
Hic_asm_5	chromosome1	93.431	137	9	0	25634706	25634842	117189	117325	1.85e-49	204
Hic_asm_5	chromosome1	99.091	110	1	0	10108098	10108207	112116	112007	8.63e-48	198
Hic_asm_5	chromosome1	100	100	0	0	10106621	10106720	43536	43635	6.72e-44	185
Hic_asm_5	chromosome1	98.925	93	0	1	10107645	10107737	82633	82724	8.75e-38	165
Hic_asm_5	chromosome1	100	85	0	0	19008934	19009018	45165	45081	1.46e-35	158
Hic_asm_5	chromosome1	100	85	0	0	10107110	10107194	75124	75040	1.46e-35	158
Hic_asm_5	chromosome1	98.824	85	1	0	10108272	10108356	115243	115327	6.81e-34	152
Hic_asm_5	chromosome1	100	78	0	0	3235468	3235545	46633	46710	1.14e-31	145
Hic_asm_5	chromosome1	96.471	85	2	1	22533452	22533536	6413	6496	5.3e-30	139
Hic_asm_5	chromosome1	96.429	84	3	0	22619418	22619501	6413	6496	5.3e-30	139
Hic_asm_5	chromosome1	96.429	84	3	0	19009005	19009088	44919	44836	5.3e-30	139
Hic_asm_5	chromosome1	98.734	79	0	1	10107379	10107456	67652	67730	5.3e-30	139
Hic_asm_5	chromosome1	97.561	82	0	2	3234646	3234725	101184	101265	5.3e-30	139
Hic_asm_5	chromosome1	100	73	0	0	3234883	3234955	105872	105944	6.86e-29	135
Hic_asm_5	chromosome1	100	70	0	0	40527028	40527097	72805	72874	3.19e-27	130
Hic_asm_5	chromosome1	100	70	0	0	10107553	10107622	104222	104153	3.19e-27	130
Hic_asm_5	chromosome1	100	69	0	0	10108206	10108274	46819	46887	1.15e-26	128
Hic_asm_5	chromosome1	92.222	90	5	2	16855588	16855676	92648	92560	4.13e-26	126
Hic_asm_5	chromosome1	94.937	79	4	0	38977547	38977625	86378	86456	1.49e-25	124
Hic_asm_5	chromosome1	84.677	124	17	2	44043072	44043194	54025	54147	5.34e-25	122
Hic_asm_5	chromosome1	97.222	72	1	1	10107864	10107935	2449	2519	1.92e-24	121
Hic_asm_5	chromosome1	100	64	0	0	10106759	10106822	75077	75140	6.91e-24	119
Hic_asm_5	chromosome1	98.485	66	1	0	19590020	19590085	14680	14615	2.49e-23	117
Hic_asm_5	chromosome1	98.387	62	1	0	10107492	10107553	75178	75117	4.16e-21	110
Hic_asm_5	chromosome1	93.333	75	4	1	16591622	16591695	92641	92567	4.16e-21	110
Hic_asm_5	chromosome1	100	58	0	0	10107194	10107251	82739	82796	1.5e-20	108
Hic_asm_5	chromosome1	93.846	65	3	1	22247294	22247357	6413	6477	3.24e-17	97.1
Hic_asm_5	chromosome1	100	52	0	0	10107292	10107343	38511	38562	3.24e-17	97.1
Hic_asm_5	chromosome1	83.654	104	16	1	44043090	44043192	88012	87909	3.24e-17	97.1
Hic_asm_5	chromosome1	96.429	56	2	0	44823379	44823434	38828	38773	4.19e-16	93.5
Hic_asm_5	chromosome1	98.077	52	1	0	10106822	10106873	110208	110259	1.51e-15	91.6
Hic_asm_5	chromosome1	100	45	0	0	10107737	10107781	46161	46205	2.52e-13	84.2
Hic_asm_5	chromosome1	91.525	59	3	1	29433835	29433891	49560	49502	3.26e-12	80.5
Hic_asm_5	chromosome1	100	43	0	0	10107451	10107493	84353	84311	3.26e-12	80.5
Hic_asm_5	chromosome1	100	42	0	0	10107252	10107293	69174	69215	1.17e-11	78.7
Hic_asm_5	chromosome1	100	40	0	0	14211302	14211341	66939	66900	1.52e-10	75
Hic_asm_5	chromosome1	100	40	0	0	14211302	14211341	82300	82261	1.52e-10	75
Hic_asm_5	chromosome1	90.566	53	3	2	23903803	23903855	42953	42903	7.06e-09	69.4
Hic_asm_5	chromosome1	100	37	0	0	14808132	14808168	44042	44006	7.06e-09	69.4
Hic_asm_5	chromosome1	100	36	0	0	17601333	17601368	6195	6230	2.54e-08	67.6
Hic_asm_5	chromosome1	100	35	0	0	19589989	19590023	6196	6230	9.13e-08	65.8
Hic_asm_5	chromosome1	100	35	0	0	19590082	19590116	6196	6230	9.13e-08	65.8
Hic_asm_5	chromosome1	97.368	38	1	0	19008940	19008977	36805	36842	9.13e-08	65.8
Hic_asm_5	chromosome1	97.436	39	0	1	3234568	3234605	71253	71215	9.13e-08	65.8
Hic_asm_5	chromosome1	100	34	0	0	46219772	46219805	22788	22755	3.28e-07	63.9
Hic_asm_5	chromosome1	100	34	0	0	3234849	3234882	64668	64635	3.28e-07	63.9
Hic_asm_5	chromosome1	100	32	0	0	19590240	19590271	20223	20192	4.25e-06	60.2
Hic_asm_4	chromosome1	99.89	4560	5	0	29280080	29284639	11660	16219	0	8394
Hic_asm_4	chromosome1	99.244	2381	11	2	29277680	29280059	27319	29693	0	4290
Hic_asm_4	chromosome1	100	943	0	0	8331857	8332799	110024	110966	0	1742
Hic_asm_4	chromosome1	98.996	498	5	0	26835669	26836166	84932	85429	0	893
Hic_asm_4	chromosome1	99.785	465	1	0	36828277	36828741	27001	27465	0	854
Hic_asm_4	chromosome1	90.093	646	48	5	40286703	40287341	5310	5946	0	824
Hic_asm_4	chromosome1	99.263	407	3	0	24943724	24944130	95410	95816	0	736
Hic_asm_4	chromosome1	98.503	334	5	0	26681282	26681615	9990	10323	1.05e-165	590
Hic_asm_4	chromosome1	99.687	319	1	0	23332272	23332590	95160	94842	4.9e-164	584
Hic_asm_4	chromosome1	99.225	258	1	1	38436483	38436739	81742	81999	6.66e-128	464
Hic_asm_4	chromosome1	98.76	242	2	1	23332577	23332817	29759	29518	2.43e-117	429
Hic_asm_4	chromosome1	100	183	0	0	14838820	14839002	96311	96493	4.21e-90	339
Hic_asm_4	chromosome1	91.837	245	9	3	32892719	32892952	13903	13659	7.05e-88	331
Hic_asm_4	chromosome1	98.901	182	2	0	28960400	28960581	104414	104233	3.28e-86	326
Hic_asm_4	chromosome1	93.548	217	12	2	147786	148002	46534	46320	4.24e-85	322
Hic_asm_4	chromosome1	99.383	162	1	0	16534469	16534630	3902	4063	9.25e-77	294
Hic_asm_4	chromosome1	100	153	0	0	23332816	23332968	103252	103404	2e-73	283
Hic_asm_4	chromosome1	92.821	195	12	2	25068624	25068817	93053	92860	7.2e-73	281
Hic_asm_4	chromosome1	94.886	176	7	1	40307661	40307834	70052	70227	1.2e-70	274
Hic_asm_4	chromosome1	100	148	0	0	14540982	14541129	108808	108955	1.2e-70	274
Hic_asm_4	chromosome1	97.931	145	3	0	16650774	16650918	25915	26059	5.64e-64	252
Hic_asm_4	chromosome1	99.242	132	1	0	14838565	14838696	66989	67120	4.39e-60	239
Hic_asm_4	chromosome1	87.745	204	22	3	30240514	30240716	46505	46706	5.68e-59	235
Hic_asm_4	chromosome1	99.2	125	1	0	39346532	39346656	118140	118016	3.42e-56	226
Hic_asm_4	chromosome1	99.187	123	1	0	14539699	14539821	62062	62184	4.42e-55	222
Hic_asm_4	chromosome1	99.174	121	1	0	14839719	14839839	42637	42517	5.72e-54	219
Hic_asm_4	chromosome1	86.124	209	22	5	30093618	30093825	46706	46504	5.72e-54	219
Hic_asm_4	chromosome1	86.124	209	22	5	30002705	30002912	46706	46504	5.72e-54	219
Hic_asm_4	chromosome1	97.619	126	3	0	23840166	23840291	16733	16858	2.06e-53	217
Hic_asm_4	chromosome1	100	116	0	0	29282310	29282425	51638	51753	7.4e-53	215
Hic_asm_4	chromosome1	100	116	0	0	20742317	20742432	95929	96044	7.4e-53	215
Hic_asm_4	chromosome1	85.366	205	26	4	31150309	31150511	46706	46504	3.44e-51	209
Hic_asm_4	chromosome1	100	108	0	0	17921613	17921720	46973	46866	2.07e-48	200
Hic_asm_4	chromosome1	90.066	151	11	3	17030146	17030296	20442	20296	3.47e-46	193
Hic_asm_4	chromosome1	100	102	0	0	14541508	14541609	51864	51965	4.49e-45	189
Hic_asm_4	chromosome1	96.33	109	3	1	14535471	14535578	35660	35768	9.71e-42	178
Hic_asm_4	chromosome1	100	96	0	0	14540171	14540266	115848	115753	9.71e-42	178
Hic_asm_4	chromosome1	100	94	0	0	29812649	29812742	82942	83035	1.26e-40	174
Hic_asm_4	chromosome1	98.958	96	1	0	8332449	8332544	67482	67577	4.52e-40	172
Hic_asm_4	chromosome1	98.936	94	1	0	14539282	14539375	62228	62321	5.85e-39	169
Hic_asm_4	chromosome1	100	88	0	0	14540412	14540499	69013	68926	2.72e-37	163
Hic_asm_4	chromosome1	97.872	94	2	0	14539108	14539201	92248	92341	2.72e-37	163
Hic_asm_4	chromosome1	98.889	90	1	0	14536821	14536910	105326	105415	9.78e-37	161
Hic_asm_4	chromosome1	100	84	0	0	14838182	14838265	104831	104748	4.55e-35	156
Hic_asm_4	chromosome1	98.795	83	1	0	29284031	29284113	113408	113490	7.62e-33	148
Hic_asm_4	chromosome1	97.674	86	1	1	29812753	29812838	53797	53881	2.74e-32	147
Hic_asm_4	chromosome1	98.765	81	1	0	14538660	14538740	57903	57983	9.85e-32	145
Hic_asm_4	chromosome1	98.734	79	1	0	14541186	14541264	90336	90258	1.27e-30	141
Hic_asm_4	chromosome1	100	75	0	0	14536327	14536401	54720	54794	4.58e-30	139
Hic_asm_4	chromosome1	86.364	132	10	4	14853223	14853354	16113	16236	1.65e-29	137
Hic_asm_4	chromosome1	98.684	76	1	0	14540333	14540408	35758	35683	5.93e-29	135
Hic_asm_4	chromosome1	87.288	118	15	0	29283997	29284114	51754	51637	5.93e-29	135
Hic_asm_4	chromosome1	98.684	76	1	0	10822509	10822584	52635	52710	5.93e-29	135
Hic_asm_4	chromosome1	100	72	0	0	14535745	14535816	41054	40983	2.13e-28	134
Hic_asm_4	chromosome1	100	72	0	0	29282307	29282378	69910	69981	2.13e-28	134
Hic_asm_4	chromosome1	95.238	84	4	0	15726118	15726201	80045	79962	2.13e-28	134
Hic_asm_4	chromosome1	87.069	116	15	0	29283998	29284113	14005	13890	7.67e-28	132
Hic_asm_4	chromosome1	87.069	116	15	0	29282310	29282425	15693	15578	7.67e-28	132
Hic_asm_4	chromosome1	96.25	80	3	0	34911428	34911507	84674	84595	7.67e-28	132
Hic_asm_4	chromosome1	96.25	80	3	0	39346403	39346482	97864	97785	7.67e-28	132
Hic_asm_4	chromosome1	97.436	78	1	1	29282308	29282384	113492	113415	7.67e-28	132
Hic_asm_4	chromosome1	100	70	0	0	29282309	29282378	21498	21567	2.76e-27	130
Hic_asm_4	chromosome1	100	70	0	0	14541824	14541893	117207	117276	2.76e-27	130
Hic_asm_4	chromosome1	98.611	72	1	0	14535816	14535887	95803	95874	9.92e-27	128
Hic_asm_4	chromosome1	100	69	0	0	14838496	14838564	112483	112415	9.92e-27	128
Hic_asm_4	chromosome1	100	69	0	0	14538789	14538857	117947	117879	9.92e-27	128
Hic_asm_4	chromosome1	98.592	71	1	0	14540742	14540812	30823	30753	3.57e-26	126
Hic_asm_4	chromosome1	96.104	77	2	1	29284037	29284113	21574	21499	1.28e-25	124
Hic_asm_4	chromosome1	96.104	77	2	1	29284037	29284113	69988	69913	1.28e-25	124
Hic_asm_4	chromosome1	82.639	144	20	4	17029532	17029672	20439	20298	4.62e-25	122
Hic_asm_4	chromosome1	97.183	71	2	0	14542125	14542195	105875	105805	1.66e-24	121
Hic_asm_4	chromosome1	100	64	0	0	29812838	29812901	44678	44615	5.97e-24	119
Hic_asm_4	chromosome1	98.507	67	1	0	14540920	14540986	47353	47287	5.97e-24	119
Hic_asm_4	chromosome1	94.667	75	4	0	29283998	29284072	82195	82269	2.15e-23	117
Hic_asm_4	chromosome1	94.521	73	4	0	40286078	40286150	5253	5325	2.78e-22	113
Hic_asm_4	chromosome1	98.438	64	1	0	14541129	14541192	39469	39532	2.78e-22	113
Hic_asm_4	chromosome1	98.387	62	1	0	14839289	14839350	104254	104193	3.59e-21	110
Hic_asm_4	chromosome1	100	57	0	0	29282308	29282364	1021	1077	4.65e-20	106
Hic_asm_4	chromosome1	100	57	0	0	14839662	14839718	50933	50877	4.65e-20	106
Hic_asm_4	chromosome1	92	75	6	0	29283998	29284072	66834	66908	4.65e-20	106
Hic_asm_4	chromosome1	100	57	0	0	14839577	14839633	94460	94404	4.65e-20	106
Hic_asm_4	chromosome1	95.385	65	3	0	29278503	29278567	47149	47085	1.67e-19	104
Hic_asm_4	chromosome1	92.958	71	4	1	10611409	10611478	109788	109718	6.01e-19	102
Hic_asm_4	chromosome1	96.667	60	2	0	14540116	14540175	23841	23900	2.16e-18	100
Hic_asm_4	chromosome1	93.939	66	4	0	28620336	28620401	104005	103940	2.16e-18	100
Hic_asm_4	chromosome1	98.214	56	1	0	14537274	14537329	31967	32022	7.78e-18	99
Hic_asm_4	chromosome1	91.667	72	4	2	14536904	14536974	62329	62399	7.78e-18	99
Hic_asm_4	chromosome1	96.667	60	1	1	14536400	14536458	113891	113832	7.78e-18	99
Hic_asm_4	chromosome1	96.61	59	2	0	14536457	14536515	115723	115665	7.78e-18	99
Hic_asm_4	chromosome1	100	53	0	0	14540498	14540550	116770	116822	7.78e-18	99
Hic_asm_4	chromosome1	98.182	55	1	0	29284059	29284113	1077	1023	2.8e-17	97.1
Hic_asm_4	chromosome1	100	52	0	0	32333037	32333088	90106	90055	2.8e-17	97.1
Hic_asm_4	chromosome1	100	52	0	0	14539540	14539591	93555	93606	2.8e-17	97.1
Hic_asm_4	chromosome1	95.082	61	3	0	14536911	14536971	119204	119264	2.8e-17	97.1
Hic_asm_4	chromosome1	93.75	64	3	1	29282361	29282423	6855	6792	1.01e-16	95.3
Hic_asm_4	chromosome1	92.537	67	4	1	17029838	17029903	20442	20376	1.01e-16	95.3
Hic_asm_4	chromosome1	100	51	0	0	14542038	14542088	102513	102563	1.01e-16	95.3
Hic_asm_4	chromosome1	100	50	0	0	14537366	14537415	19467	19418	3.62e-16	93.5
Hic_asm_4	chromosome1	92.424	66	4	1	29282361	29282425	47733	47798	3.62e-16	93.5
Hic_asm_4	chromosome1	98.039	51	1	0	14537225	14537275	12929	12979	4.68e-15	89.8
Hic_asm_4	chromosome1	100	48	0	0	14536773	14536820	62091	62138	4.68e-15	89.8
Hic_asm_4	chromosome1	98	50	1	0	14837864	14837913	50910	50959	1.68e-14	87.9
Hic_asm_4	chromosome1	97.959	49	1	0	31126501	31126549	13276	13324	6.06e-14	86.1
Hic_asm_4	chromosome1	100	46	0	0	14537607	14537652	25253	25208	6.06e-14	86.1
Hic_asm_4	chromosome1	97.959	49	1	0	8538701	8538749	99907	99859	6.06e-14	86.1
Hic_asm_4	chromosome1	96.226	53	1	1	14839530	14839581	114388	114440	6.06e-14	86.1
Hic_asm_4	chromosome1	97.872	47	1	0	29283999	29284045	7035	7081	7.84e-13	82.4
Hic_asm_4	chromosome1	97.917	48	0	1	14540666	14540712	32865	32912	7.84e-13	82.4
Hic_asm_4	chromosome1	100	44	0	0	14536976	14537019	59723	59766	7.84e-13	82.4
Hic_asm_4	chromosome1	97.872	47	1	0	14536728	14536774	75640	75686	7.84e-13	82.4
Hic_asm_4	chromosome1	100	43	0	0	14541265	14541307	31435	31393	2.82e-12	80.5
Hic_asm_4	chromosome1	97.826	46	1	0	29284044	29284089	64334	64289	2.82e-12	80.5
Hic_asm_4	chromosome1	97.778	45	1	0	29282334	29282378	64289	64333	1.01e-11	78.7
Hic_asm_4	chromosome1	100	42	0	0	14538992	14539033	94658	94699	1.01e-11	78.7
Hic_asm_4	chromosome1	95.833	48	2	0	14535577	14535624	112127	112080	1.01e-11	78.7
Hic_asm_4	chromosome1	95.918	49	1	1	29528913	29528961	119113	119066	1.01e-11	78.7
Hic_asm_4	chromosome1	97.727	44	1	0	14541469	14541512	26567	26524	3.65e-11	76.8
Hic_asm_4	chromosome1	97.727	44	1	0	22112566	22112609	59919	59962	3.65e-11	76.8
Hic_asm_4	chromosome1	95.745	47	2	0	29282370	29282416	66941	66987	3.65e-11	76.8
Hic_asm_4	chromosome1	97.727	44	1	0	14535309	14535352	69223	69180	3.65e-11	76.8
Hic_asm_4	chromosome1	95.745	47	2	0	29282370	29282416	82302	82348	3.65e-11	76.8
Hic_asm_4	chromosome1	100	40	0	0	14538236	14538275	9116	9155	1.31e-10	75
Hic_asm_4	chromosome1	100	39	0	0	14536187	14536225	13947	13909	4.72e-10	73.1
Hic_asm_4	chromosome1	100	39	0	0	14536187	14536225	15636	15674	4.72e-10	73.1
Hic_asm_4	chromosome1	100	39	0	0	14536187	14536225	21556	21518	4.72e-10	73.1
Hic_asm_4	chromosome1	100	39	0	0	14536187	14536225	51695	51657	4.72e-10	73.1
Hic_asm_4	chromosome1	100	39	0	0	14536187	14536225	69970	69932	4.72e-10	73.1
Hic_asm_4	chromosome1	100	39	0	0	14535390	14535428	88306	88344	4.72e-10	73.1
Hic_asm_4	chromosome1	100	39	0	0	14536187	14536225	113433	113471	4.72e-10	73.1
Hic_asm_4	chromosome1	100	38	0	0	14536551	14536588	71960	71997	1.7e-09	71.3
Hic_asm_4	chromosome1	100	38	0	0	14538198	14538235	77295	77258	1.7e-09	71.3
Hic_asm_4	chromosome1	93.478	46	3	0	10498902	10498947	22243	22198	6.1e-09	69.4
Hic_asm_4	chromosome1	97.5	40	1	0	14536510	14536549	24114	24153	6.1e-09	69.4
Hic_asm_4	chromosome1	85.135	74	4	4	10498872	10498945	62469	62403	6.1e-09	69.4
Hic_asm_4	chromosome1	97.5	40	1	0	34911500	34911539	84572	84533	6.1e-09	69.4
Hic_asm_4	chromosome1	100	37	0	0	24548807	24548843	110209	110245	6.1e-09	69.4
Hic_asm_4	chromosome1	97.561	41	0	1	14839462	14839501	115991	115951	6.1e-09	69.4
Hic_asm_4	chromosome1	100	36	0	0	14536190	14536225	1077	1042	2.19e-08	67.6
Hic_asm_4	chromosome1	100	36	0	0	14539199	14539234	101871	101836	2.19e-08	67.6
Hic_asm_4	chromosome1	97.368	38	1	0	10498902	10498939	7000	7037	7.89e-08	65.8
Hic_asm_4	chromosome1	97.368	38	1	0	14837908	14837945	52853	52890	7.89e-08	65.8
Hic_asm_4	chromosome1	95.238	42	1	1	23705965	23706006	62852	62892	7.89e-08	65.8
Hic_asm_4	chromosome1	100	35	0	0	14539454	14539488	65314	65280	7.89e-08	65.8
Hic_asm_4	chromosome1	100	35	0	0	14536226	14536260	78736	78770	7.89e-08	65.8
Hic_asm_4	chromosome1	100	35	0	0	14839496	14839530	103295	103261	7.89e-08	65.8
Hic_asm_4	chromosome1	97.297	37	0	1	29284266	29284301	9381	9417	1.02e-06	62.1
Hic_asm_4	chromosome1	90	50	2	2	8836125	8836171	17707	17658	1.02e-06	62.1
Hic_asm_4	chromosome1	97.222	36	1	0	14541610	14541645	38589	38554	1.02e-06	62.1
Hic_asm_4	chromosome1	97.297	37	0	1	14837942	14837978	61218	61253	1.02e-06	62.1
Hic_asm_4	chromosome1	100	33	0	0	14536188	14536220	64321	64289	1.02e-06	62.1
Hic_asm_4	chromosome1	92.683	41	3	0	29282257	29282297	954	994	3.67e-06	60.2
Hic_asm_4	chromosome1	97.143	35	1	0	14838592	14838626	995	961	3.67e-06	60.2
Hic_asm_4	chromosome1	100	32	0	0	14839633	14839664	19991	19960	3.67e-06	60.2
Hic_asm_4	chromosome1	97.143	35	1	0	29282263	29282297	32397	32431	3.67e-06	60.2
Hic_asm_4	chromosome1	94.737	38	2	0	29284076	29284113	66968	67005	3.67e-06	60.2
Hic_asm_4	chromosome1	94.737	38	2	0	29284076	29284113	82329	82366	3.67e-06	60.2
Hic_asm_4	chromosome1	100	32	0	0	14541373	14541404	95421	95452	3.67e-06	60.2
Hic_asm_4	chromosome1	97.143	35	1	0	10498873	10498907	108144	108110	3.67e-06	60.2
Hic_asm_6	chromosome1	97.547	1916	43	4	62942722	62944635	52657	54570	0	3275
Hic_asm_6	chromosome1	97.053	950	25	1	62922809	62923758	51725	52671	0	1596
Hic_asm_6	chromosome1	94.066	910	45	5	741002	741911	54169	53269	0	1373
Hic_asm_6	chromosome1	90.078	645	47	6	57972850	57973486	5304	5939	0	821
Hic_asm_6	chromosome1	93.688	507	27	3	14959741	14960246	14484	14986	0	754
Hic_asm_6	chromosome1	99.517	414	2	0	58405507	58405920	49981	50394	0	754
Hic_asm_6	chromosome1	96.411	418	14	1	62922258	62922674	7490	7073	0	688
Hic_asm_6	chromosome1	94.724	398	16	2	26438077	26438469	114671	115068	1.22e-172	614
Hic_asm_6	chromosome1	98.256	344	3	3	38182434	38182775	60744	60402	3.41e-168	599
Hic_asm_6	chromosome1	97.947	341	6	1	62921897	62922237	7909	7570	2.06e-165	590
Hic_asm_6	chromosome1	95.441	329	12	2	9183313	9183638	108876	109204	7.6e-145	521
Hic_asm_6	chromosome1	99.636	275	1	0	1484609	1484883	84092	84366	2.75e-139	503
Hic_asm_6	chromosome1	98.876	267	3	0	32808865	32809131	56599	56333	1.67e-131	477
Hic_asm_6	chromosome1	100	256	0	0	78442712	78442967	19095	18840	2.16e-130	473
Hic_asm_6	chromosome1	100	248	0	0	76002175	76002422	44286	44533	6.05e-126	459
Hic_asm_6	chromosome1	100	232	0	0	30350792	30351023	26933	26702	4.74e-117	429
Hic_asm_6	chromosome1	99.111	225	2	0	66545063	66545287	82633	82409	7.99e-110	405
Hic_asm_6	chromosome1	95.633	229	6	1	57904135	57904359	18774	19002	1.36e-97	364
Hic_asm_6	chromosome1	98.039	204	4	0	38129668	38129871	110703	110500	8.16e-95	355
Hic_asm_6	chromosome1	93.162	234	15	1	740384	740617	56665	56433	6.35e-91	342
Hic_asm_6	chromosome1	81.432	447	55	10	24329449	24329887	94862	95288	2.29e-90	340
Hic_asm_6	chromosome1	93.45	229	11	1	58800238	58800462	19002	18774	2.96e-89	337
Hic_asm_6	chromosome1	100	175	0	0	70504338	70504512	7837	7663	2.3e-85	324
Hic_asm_6	chromosome1	97.175	177	1	1	26792925	26793097	42919	42743	5.02e-77	296
Hic_asm_6	chromosome1	100	159	0	0	51535290	51535448	98198	98040	1.8e-76	294
Hic_asm_6	chromosome1	95.858	169	6	1	50116366	50116533	61286	61454	8.45e-70	272
Hic_asm_6	chromosome1	98.667	150	2	0	30351177	30351326	31197	31346	3.93e-68	267
Hic_asm_6	chromosome1	94.805	154	8	0	16516709	16516862	72947	72794	2.38e-60	241
Hic_asm_6	chromosome1	91.573	178	8	4	10590515	10590690	102440	102268	8.57e-60	239
Hic_asm_6	chromosome1	94.156	154	7	2	7748651	7748804	104941	105092	3.99e-58	233
Hic_asm_6	chromosome1	100	125	0	0	30344894	30345018	42696	42572	1.43e-57	231
Hic_asm_6	chromosome1	100	120	0	0	30351058	30351177	108544	108663	8.64e-55	222
Hic_asm_6	chromosome1	99.145	117	1	0	30346497	30346613	119862	119746	1.87e-51	211
Hic_asm_6	chromosome1	85.638	188	23	4	34967592	34967777	80524	80339	1.88e-46	195
Hic_asm_6	chromosome1	100	104	0	0	26792822	26792925	55809	55912	6.77e-46	193
Hic_asm_6	chromosome1	96.491	114	4	0	62426536	62426649	43808	43695	8.76e-45	189
Hic_asm_6	chromosome1	97.17	106	3	0	62944109	62944214	88011	87906	5.27e-42	180
Hic_asm_6	chromosome1	97.059	102	3	0	325662	325763	154	255	8.82e-40	172
Hic_asm_6	chromosome1	100	91	0	0	30346407	30346497	120621	120531	1.14e-38	169
Hic_asm_6	chromosome1	94.34	106	6	0	741023	741128	87906	88011	5.31e-37	163
Hic_asm_6	chromosome1	100	88	0	0	30350008	30350095	101882	101969	5.31e-37	163
Hic_asm_6	chromosome1	93.578	109	5	2	8652355	8652462	88062	87955	1.91e-36	161
Hic_asm_6	chromosome1	91.453	117	9	1	63757768	63757884	15578	15693	6.87e-36	159
Hic_asm_6	chromosome1	98.876	89	1	0	30350703	30350791	80709	80621	6.87e-36	159
Hic_asm_6	chromosome1	100	85	0	0	30350551	30350635	526	610	2.47e-35	158
Hic_asm_6	chromosome1	95.789	95	4	0	62426208	62426302	41904	41810	3.2e-34	154
Hic_asm_6	chromosome1	96.739	92	3	0	29088598	29088689	49421	49330	3.2e-34	154
Hic_asm_6	chromosome1	100	82	0	0	30346749	30346830	47124	47205	1.15e-33	152
Hic_asm_6	chromosome1	97.727	88	2	0	38129668	38129755	67569	67482	1.15e-33	152
Hic_asm_6	chromosome1	100	80	0	0	30344816	30344895	29605	29684	1.49e-32	148
Hic_asm_6	chromosome1	100	80	0	0	30347830	30347909	92785	92864	1.49e-32	148
Hic_asm_6	chromosome1	98.78	82	0	1	30348941	30349022	11678	11598	1.92e-31	145
Hic_asm_6	chromosome1	100	78	0	0	30346875	30346952	25883	25960	1.92e-31	145
Hic_asm_6	chromosome1	100	76	0	0	30348701	30348776	28849	28924	2.49e-30	141
Hic_asm_6	chromosome1	100	74	0	0	12416246	12416319	21112	21039	3.22e-29	137
Hic_asm_6	chromosome1	97.5	80	2	0	32808791	32808870	85923	86002	3.22e-29	137
Hic_asm_6	chromosome1	93.478	92	4	2	6100548	6100638	60484	60394	1.16e-28	135
Hic_asm_6	chromosome1	97.468	79	2	0	60722418	60722496	63175	63253	1.16e-28	135
Hic_asm_6	chromosome1	100	72	0	0	30349233	30349304	46673	46602	4.16e-28	134
Hic_asm_6	chromosome1	98.63	73	1	0	30345416	30345488	11137	11209	5.38e-27	130
Hic_asm_6	chromosome1	98.611	72	0	1	30350123	30350194	34081	34151	6.97e-26	126
Hic_asm_6	chromosome1	100	67	0	0	30350195	30350261	31476	31542	2.51e-25	124
Hic_asm_6	chromosome1	97.26	73	2	0	1062805	1062877	108224	108296	2.51e-25	124
Hic_asm_6	chromosome1	100	66	0	0	30347669	30347734	43129	43194	9.01e-25	122
Hic_asm_6	chromosome1	98.551	69	1	0	30349693	30349761	56903	56835	9.01e-25	122
Hic_asm_6	chromosome1	98.571	70	0	1	30349761	30349829	79098	79029	9.01e-25	122
Hic_asm_6	chromosome1	94.805	77	0	4	30344741	30344815	21658	21732	4.19e-23	117
Hic_asm_6	chromosome1	98.485	66	1	0	62426797	62426862	46970	46905	4.19e-23	117
Hic_asm_6	chromosome1	100	62	0	0	30346613	30346674	31867	31928	1.51e-22	115
Hic_asm_6	chromosome1	91.566	83	7	0	57924918	57925000	48495	48577	1.51e-22	115
Hic_asm_6	chromosome1	100	62	0	0	30345355	30345416	78173	78112	1.51e-22	115
Hic_asm_6	chromosome1	100	61	0	0	49825582	49825642	4722	4662	5.42e-22	113
Hic_asm_6	chromosome1	94.521	73	4	0	57972223	57972295	5253	5325	5.42e-22	113
Hic_asm_6	chromosome1	100	61	0	0	30346262	30346322	74326	74266	5.42e-22	113
Hic_asm_6	chromosome1	100	61	0	0	30348222	30348282	87651	87711	5.42e-22	113
Hic_asm_6	chromosome1	100	61	0	0	30345807	30345867	94187	94247	5.42e-22	113
Hic_asm_6	chromosome1	90.588	85	8	0	63757802	63757886	113408	113492	5.42e-22	113
Hic_asm_6	chromosome1	92.405	79	2	1	26769200	26769278	48672	48746	7.01e-21	110
Hic_asm_6	chromosome1	100	59	0	0	34204801	34204859	52593	52651	7.01e-21	110
Hic_asm_6	chromosome1	94.286	70	4	0	337108	337177	24235	24166	2.52e-20	108
Hic_asm_6	chromosome1	88.298	94	6	2	57924995	57925083	48596	48689	2.52e-20	108
Hic_asm_6	chromosome1	96.875	64	2	0	61326370	61326433	103538	103475	2.52e-20	108
Hic_asm_6	chromosome1	98.333	60	1	0	63757815	63757874	64334	64275	9.07e-20	106
Hic_asm_6	chromosome1	100	57	0	0	30344619	30344675	104064	104008	9.07e-20	106
Hic_asm_6	chromosome1	91.026	78	6	1	63757766	63757843	82193	82269	3.26e-19	104
Hic_asm_6	chromosome1	100	56	0	0	30349952	30350007	87718	87663	3.26e-19	104
Hic_asm_6	chromosome1	100	55	0	0	30345022	30345076	23852	23906	1.17e-18	102
Hic_asm_6	chromosome1	90.909	77	6	1	63757767	63757843	66833	66908	1.17e-18	102
Hic_asm_6	chromosome1	98.246	57	1	0	26769329	26769385	30747	30691	4.22e-18	100
Hic_asm_6	chromosome1	98.246	57	1	0	65715617	65715673	64275	64331	4.22e-18	100
Hic_asm_6	chromosome1	100	54	0	0	30349560	30349613	114315	114262	4.22e-18	100
Hic_asm_6	chromosome1	100	53	0	0	32909585	32909637	31251	31199	1.52e-17	99
Hic_asm_6	chromosome1	95.082	61	3	0	63750905	63750965	29179	29239	5.46e-17	97.1
Hic_asm_6	chromosome1	98.214	56	0	1	30345862	30345916	54508	54563	5.46e-17	97.1
Hic_asm_6	chromosome1	100	52	0	0	30347734	30347785	110146	110197	5.46e-17	97.1
Hic_asm_6	chromosome1	100	51	0	0	30345527	30345577	16380	16430	1.96e-16	95.3
Hic_asm_6	chromosome1	96.491	57	2	0	7781026	7781082	68672	68616	1.96e-16	95.3
Hic_asm_6	chromosome1	92.308	65	5	0	38182638	38182702	4818	4754	7.06e-16	93.5
Hic_asm_6	chromosome1	100	50	0	0	30347784	30347833	34339	34290	7.06e-16	93.5
Hic_asm_6	chromosome1	86.905	84	9	2	63757808	63757891	69988	69907	7.06e-16	93.5
Hic_asm_6	chromosome1	100	50	0	0	30349472	30349521	102482	102433	7.06e-16	93.5
Hic_asm_6	chromosome1	96.364	55	2	0	17339520	17339574	67212	67158	2.54e-15	91.6
Hic_asm_6	chromosome1	100	49	0	0	30345482	30345530	110143	110095	2.54e-15	91.6
Hic_asm_6	chromosome1	88.889	72	8	0	67944409	67944480	87981	88052	9.14e-15	89.8
Hic_asm_6	chromosome1	96.296	54	2	0	52146869	52146922	101361	101414	9.14e-15	89.8
Hic_asm_6	chromosome1	87.179	78	9	1	63757809	63757886	13964	13888	3.29e-14	87.9
Hic_asm_6	chromosome1	87.179	78	9	1	63757808	63757885	21574	21498	3.29e-14	87.9
Hic_asm_6	chromosome1	94.737	57	2	1	30349055	30349110	27456	27400	3.29e-14	87.9
Hic_asm_6	chromosome1	100	47	0	0	30349909	30349955	31517	31471	3.29e-14	87.9
Hic_asm_6	chromosome1	100	47	0	0	30348467	30348513	51942	51988	3.29e-14	87.9
Hic_asm_6	chromosome1	97.959	49	1	0	71882066	71882114	9003	9051	1.18e-13	86.1
Hic_asm_6	chromosome1	87.671	73	9	0	65715605	65715677	13888	13960	1.18e-13	86.1
Hic_asm_6	chromosome1	89.552	67	7	0	65715607	65715673	15693	15627	1.18e-13	86.1
Hic_asm_6	chromosome1	100	46	0	0	30351390	30351435	21350	21305	1.18e-13	86.1
Hic_asm_6	chromosome1	100	46	0	0	30345616	30345661	67017	66972	1.18e-13	86.1
Hic_asm_6	chromosome1	100	46	0	0	30347623	30347668	100096	100141	1.18e-13	86.1
Hic_asm_6	chromosome1	91.667	60	5	0	62922771	62922830	13965	13906	4.25e-13	84.2
Hic_asm_6	chromosome1	100	45	0	0	30348511	30348555	22733	22689	4.25e-13	84.2
Hic_asm_6	chromosome1	100	45	0	0	30349019	30349063	47881	47837	4.25e-13	84.2
Hic_asm_6	chromosome1	92.982	57	4	0	63757577	63757633	47966	48022	4.25e-13	84.2
Hic_asm_6	chromosome1	86.667	75	10	0	65715603	65715677	51634	51708	4.25e-13	84.2
Hic_asm_6	chromosome1	86.076	79	10	1	63757809	63757887	51712	51635	4.25e-13	84.2
Hic_asm_6	chromosome1	91.667	60	5	0	62922771	62922830	51713	51654	4.25e-13	84.2
Hic_asm_6	chromosome1	100	45	0	0	30349019	30349063	60432	60388	4.25e-13	84.2
Hic_asm_6	chromosome1	88.406	69	8	0	65715605	65715673	69911	69979	4.25e-13	84.2
Hic_asm_6	chromosome1	87.671	73	8	1	65715601	65715673	113495	113424	4.25e-13	84.2
Hic_asm_6	chromosome1	96.078	51	1	1	32808982	32809031	3238	3188	1.53e-12	82.4
Hic_asm_6	chromosome1	88.235	68	8	0	65715606	65715673	21498	21565	1.53e-12	82.4
Hic_asm_6	chromosome1	100	44	0	0	30348386	30348429	52438	52481	1.53e-12	82.4
Hic_asm_6	chromosome1	100	44	0	0	30348020	30348063	76097	76054	1.53e-12	82.4
Hic_asm_6	chromosome1	96	50	2	0	35790906	35790955	99846	99895	1.53e-12	82.4
Hic_asm_6	chromosome1	97.826	46	1	0	30345726	30345771	8938	8983	5.5e-12	80.5
Hic_asm_6	chromosome1	100	43	0	0	30347508	30347550	72807	72765	5.5e-12	80.5
Hic_asm_6	chromosome1	100	42	0	0	26769574	26769615	8806	8847	1.98e-11	78.7
Hic_asm_6	chromosome1	100	42	0	0	30346091	30346132	91612	91653	1.98e-11	78.7
Hic_asm_6	chromosome1	97.826	46	0	1	30350659	30350703	97322	97367	1.98e-11	78.7
Hic_asm_6	chromosome1	100	42	0	0	30346052	30346093	113728	113769	1.98e-11	78.7
Hic_asm_6	chromosome1	100	41	0	0	30349519	30349559	25652	25692	7.11e-11	76.8
Hic_asm_6	chromosome1	100	41	0	0	30348063	30348103	29759	29719	7.11e-11	76.8
Hic_asm_6	chromosome1	100	41	0	0	30350363	30350403	38371	38411	7.11e-11	76.8
Hic_asm_6	chromosome1	100	41	0	0	30350294	30350334	41216	41176	7.11e-11	76.8
Hic_asm_6	chromosome1	100	41	0	0	30347549	30347589	47052	47012	7.11e-11	76.8
Hic_asm_6	chromosome1	100	41	0	0	30345189	30345229	78572	78612	7.11e-11	76.8
Hic_asm_6	chromosome1	100	40	0	0	30350478	30350517	14224	14263	2.56e-10	75
Hic_asm_6	chromosome1	93.878	49	3	0	62922782	62922830	15629	15677	2.56e-10	75
Hic_asm_6	chromosome1	93.878	49	3	0	62922782	62922830	21563	21515	2.56e-10	75
Hic_asm_6	chromosome1	100	40	0	0	30345768	30345807	35691	35652	2.56e-10	75
Hic_asm_6	chromosome1	97.674	43	1	0	50116066	50116108	61245	61287	2.56e-10	75
Hic_asm_6	chromosome1	93.878	49	3	0	62922782	62922830	69977	69929	2.56e-10	75
Hic_asm_6	chromosome1	100	40	0	0	55114522	55114561	83872	83833	2.56e-10	75
Hic_asm_6	chromosome1	100	40	0	0	30348429	30348468	107096	107057	2.56e-10	75
Hic_asm_6	chromosome1	100	40	0	0	12416130	12416169	111933	111972	2.56e-10	75
Hic_asm_6	chromosome1	93.878	49	3	0	62922782	62922830	113426	113474	2.56e-10	75
Hic_asm_6	chromosome1	100	39	0	0	30346323	30346361	12830	12792	9.2e-10	73.1
Hic_asm_6	chromosome1	100	39	0	0	30349303	30349341	22867	22905	9.2e-10	73.1
Hic_asm_6	chromosome1	100	39	0	0	30346013	30346051	28772	28810	9.2e-10	73.1
Hic_asm_6	chromosome1	95.652	46	1	1	30349398	30349443	41527	41483	9.2e-10	73.1
Hic_asm_6	chromosome1	97.674	43	0	1	30345107	30345149	44314	44273	9.2e-10	73.1
Hic_asm_6	chromosome1	100	39	0	0	13434394	13434432	60582	60544	9.2e-10	73.1
Hic_asm_6	chromosome1	97.619	42	1	0	12416320	12416361	81102	81061	9.2e-10	73.1
Hic_asm_6	chromosome1	100	38	0	0	30348184	30348221	22983	23020	3.31e-09	71.3
Hic_asm_6	chromosome1	95.455	44	2	0	77876453	77876496	43137	43094	3.31e-09	71.3
Hic_asm_6	chromosome1	97.561	41	1	0	62427388	62427428	44193	44233	3.31e-09	71.3
Hic_asm_6	chromosome1	100	38	0	0	30346952	30346989	88339	88376	3.31e-09	71.3
Hic_asm_6	chromosome1	95.349	43	2	0	63759128	63759170	6016	5974	1.19e-08	69.4
Hic_asm_6	chromosome1	100	37	0	0	63758664	63758700	6194	6230	1.19e-08	69.4
Hic_asm_6	chromosome1	100	37	0	0	30349875	30349911	10679	10715	1.19e-08	69.4
Hic_asm_6	chromosome1	100	37	0	0	72342663	72342699	31467	31431	1.19e-08	69.4
Hic_asm_6	chromosome1	95.349	43	2	0	63759128	63759170	44939	44981	1.19e-08	69.4
Hic_asm_6	chromosome1	100	37	0	0	30347587	30347623	69557	69593	1.19e-08	69.4
Hic_asm_6	chromosome1	100	37	0	0	30348810	30348846	81596	81632	1.19e-08	69.4
Hic_asm_6	chromosome1	95.349	43	2	0	63759128	63759170	118541	118499	1.19e-08	69.4
Hic_asm_6	chromosome1	100	36	0	0	63757578	63757613	4752	4787	4.28e-08	67.6
Hic_asm_6	chromosome1	95.349	43	0	2	26793148	26793190	20301	20261	4.28e-08	67.6
Hic_asm_6	chromosome1	100	36	0	0	30345943	30345978	74321	74286	4.28e-08	67.6
Hic_asm_6	chromosome1	100	36	0	0	30345626	30345661	82368	82333	4.28e-08	67.6
Hic_asm_6	chromosome1	100	36	0	0	30345075	30345110	115305	115270	4.28e-08	67.6
Hic_asm_6	chromosome1	97.436	39	0	1	30347210	30347247	5662	5700	1.54e-07	65.8
Hic_asm_6	chromosome1	100	35	0	0	30348906	30348940	36188	36222	1.54e-07	65.8
Hic_asm_6	chromosome1	100	35	0	0	30348613	30348647	86078	86044	1.54e-07	65.8
Hic_asm_6	chromosome1	100	35	0	0	27186873	27186907	98105	98071	1.54e-07	65.8
Hic_asm_6	chromosome1	85.484	62	8	1	63757830	63757890	1077	1016	5.54e-07	63.9
Hic_asm_6	chromosome1	86.207	58	8	0	65715604	65715661	1020	1077	5.54e-07	63.9
Hic_asm_6	chromosome1	100	34	0	0	13434360	13434393	25891	25858	5.54e-07	63.9
Hic_asm_6	chromosome1	100	34	0	0	30347981	30348014	27967	27934	5.54e-07	63.9
Hic_asm_6	chromosome1	97.297	37	1	0	30350090	30350126	64112	64148	5.54e-07	63.9
Hic_asm_6	chromosome1	91.304	46	4	0	42912174	42912219	87056	87011	5.54e-07	63.9
Hic_asm_6	chromosome1	95.122	41	1	1	30351018	30351057	90348	90308	5.54e-07	63.9
Hic_asm_6	chromosome1	94.872	39	2	0	63757579	63757617	20300	20262	1.99e-06	62.1
Hic_asm_6	chromosome1	100	33	0	0	30349341	30349373	35727	35759	1.99e-06	62.1
Hic_asm_6	chromosome1	97.297	37	0	1	26793149	26793185	47968	48003	1.99e-06	62.1
Hic_asm_6	chromosome1	100	33	0	0	30348876	30348908	53478	53510	1.99e-06	62.1
Hic_asm_6	chromosome1	97.222	36	1	0	51191991	51192026	76305	76340	1.99e-06	62.1
Hic_asm_6	chromosome1	97.222	36	1	0	63757611	63757646	107802	107767	1.99e-06	62.1
Hic_asm_6	chromosome1	100	32	0	0	30350262	30350293	7340	7371	7.17e-06	60.2
Hic_asm_6	chromosome1	100	32	0	0	62922233	62922264	7543	7512	7.17e-06	60.2
Hic_asm_6	chromosome1	90	50	0	4	65715590	65715635	62688	62640	7.17e-06	60.2
Hic_asm_6	chromosome1	100	32	0	0	63759650	63759681	66825	66794	7.17e-06	60.2
Hic_asm_6	chromosome1	100	32	0	0	30350519	30350550	110806	110775	7.17e-06	60.2
Hic_asm_6	chromosome1	100	32	0	0	30345912	30345943	114301	114270	7.17e-06	60.2
Hic_asm_7	chromosome1	99.574	7047	28	2	4340180	4347225	96717	89672	0	12846
Hic_asm_7	chromosome1	96.829	5519	140	13	26970596	26976091	57051	62557	0	9190
Hic_asm_7	chromosome1	96.905	2068	60	1	26958899	26960966	51713	53776	0	3461
Hic_asm_7	chromosome1	97.327	1571	42	0	26969026	26970596	53772	55342	0	2669
Hic_asm_7	chromosome1	95.691	1671	40	3	26956147	26957791	49700	51364	0	2658
Hic_asm_7	chromosome1	99.417	1201	7	0	31562317	31563517	66250	67450	0	2180
Hic_asm_7	chromosome1	96.791	1153	33	2	46440670	46441821	66796	65647	0	1921
Hic_asm_7	chromosome1	97.113	970	26	2	56542263	56543232	83515	84482	0	1635
Hic_asm_7	chromosome1	91.485	1010	46	12	46438982	46439952	68018	69026	0	1352
Hic_asm_7	chromosome1	95.665	692	24	2	46439953	46440644	67732	67047	0	1107
Hic_asm_7	chromosome1	95.602	523	23	0	59289119	59289641	41551	42073	0	839
Hic_asm_7	chromosome1	95.551	472	21	0	8492104	8492575	9881	9410	0	756
Hic_asm_7	chromosome1	97.423	388	9	1	18358020	18358407	71634	71248	0	660
Hic_asm_7	chromosome1	98.792	331	3	1	4349694	4350023	81293	80963	6.36e-165	588
Hic_asm_7	chromosome1	99.315	292	2	0	47466546	47466837	21218	20927	3.91e-147	529
Hic_asm_7	chromosome1	98.157	217	4	0	30508562	30508778	31659	31875	4.17e-102	379
Hic_asm_7	chromosome1	98.157	217	4	0	30617751	30617967	31659	31875	4.17e-102	379
Hic_asm_7	chromosome1	99.505	202	1	0	30619806	30620007	56990	56789	9.02e-99	368
Hic_asm_7	chromosome1	99.505	202	1	0	30510617	30510818	56990	56789	9.02e-99	368
Hic_asm_7	chromosome1	89.701	301	9	2	26957919	26958197	51358	51658	1.17e-97	364
Hic_asm_7	chromosome1	99.487	195	1	0	26198612	26198806	107348	107542	7.02e-95	355
Hic_asm_7	chromosome1	99.479	192	1	0	58325833	58326024	38787	38596	3.27e-93	350
Hic_asm_7	chromosome1	98.485	198	2	1	30508261	30508458	44253	44449	1.17e-92	348
Hic_asm_7	chromosome1	98.485	198	2	1	30617450	30617647	44253	44449	1.17e-92	348
Hic_asm_7	chromosome1	97.938	194	4	0	30507272	30507465	31340	31533	2.54e-89	337
Hic_asm_7	chromosome1	97.938	194	4	0	30616461	30616654	31340	31533	2.54e-89	337
Hic_asm_7	chromosome1	94.34	212	12	0	17548333	17548544	24808	25019	5.5e-86	326
Hic_asm_7	chromosome1	86.577	298	13	1	52764386	52764656	82731	82434	2.58e-79	303
Hic_asm_7	chromosome1	97.143	175	5	0	6929628	6929802	106016	106190	4.32e-77	296
Hic_asm_7	chromosome1	96	175	7	0	31562900	31563074	82194	82368	9.34e-74	285
Hic_asm_7	chromosome1	98.734	158	2	0	6265149	6265306	65290	65447	1.21e-72	281
Hic_asm_7	chromosome1	98.113	159	3	0	9156065	9156223	15690	15848	1.56e-71	278
Hic_asm_7	chromosome1	93.651	189	4	2	10111445	10111633	25310	25490	5.62e-71	276
Hic_asm_7	chromosome1	94.382	178	10	0	10105539	10105716	25310	25487	2.02e-70	274
Hic_asm_7	chromosome1	93.82	178	11	0	694754	694931	25310	25487	9.41e-69	268
Hic_asm_7	chromosome1	100	145	0	0	2982762	2982906	70455	70599	9.41e-69	268
Hic_asm_7	chromosome1	99.32	147	1	0	47467167	47467313	70157	70011	3.38e-68	267
Hic_asm_7	chromosome1	95.732	164	6	1	17085091	17085253	36099	35936	4.38e-67	263
Hic_asm_7	chromosome1	99.301	143	1	0	23210262	23210404	70438	70580	5.66e-66	259
Hic_asm_7	chromosome1	93.296	179	4	2	700841	701019	25310	25480	2.04e-65	257
Hic_asm_7	chromosome1	99.291	141	1	0	30507721	30507861	28533	28673	7.33e-65	255
Hic_asm_7	chromosome1	99.291	141	1	0	30616910	30617050	28533	28673	7.33e-65	255
Hic_asm_7	chromosome1	93.567	171	11	0	17548157	17548327	112061	111891	7.33e-65	255
Hic_asm_7	chromosome1	99.27	137	1	0	7307359	7307495	3868	4004	1.23e-62	248
Hic_asm_7	chromosome1	97.857	140	3	0	47466838	47466977	33019	32880	5.7e-61	243
Hic_asm_7	chromosome1	95.172	145	7	0	32539180	32539324	33799	33943	4.44e-57	230
Hic_asm_7	chromosome1	94.558	147	8	0	66619735	66619881	83397	83251	1.6e-56	228
Hic_asm_7	chromosome1	94.521	146	7	1	8353538	8353682	69178	69323	2.07e-55	224
Hic_asm_7	chromosome1	92.81	153	10	1	66619880	66620032	101806	101957	2.67e-54	220
Hic_asm_7	chromosome1	98.291	117	2	0	30616700	30616816	4452	4336	7.48e-50	206
Hic_asm_7	chromosome1	98.291	117	2	0	30507511	30507627	4452	4336	7.48e-50	206
Hic_asm_7	chromosome1	100	111	0	0	26957950	26958060	113418	113308	7.48e-50	206
Hic_asm_7	chromosome1	97.436	117	3	0	64026657	64026773	52508	52624	3.48e-48	200
Hic_asm_7	chromosome1	91.781	146	8	2	58328937	58329078	61316	61461	3.48e-48	200
Hic_asm_7	chromosome1	96.667	120	4	0	51221556	51221675	94933	94814	3.48e-48	200
Hic_asm_7	chromosome1	94.531	128	6	1	34001860	34001987	101548	101422	4.5e-47	196
Hic_asm_7	chromosome1	92.701	137	9	1	5533096	5533232	117220	117355	4.5e-47	196
Hic_asm_7	chromosome1	97.368	114	2	1	5533430	5533543	53909	53797	5.83e-46	193
Hic_asm_7	chromosome1	90.78	141	13	0	53279651	53279791	110253	110393	7.54e-45	189
Hic_asm_7	chromosome1	92.969	128	8	1	34238443	34238569	100349	100222	9.75e-44	185
Hic_asm_7	chromosome1	92.366	131	4	5	66619519	66619643	27851	27981	1.26e-42	182
Hic_asm_7	chromosome1	100	98	0	0	51485459	51485556	49071	49168	1.26e-42	182
Hic_asm_7	chromosome1	98.077	104	2	0	19100397	19100500	79011	79114	1.26e-42	182
Hic_asm_7	chromosome1	95.575	113	5	0	58809664	58809776	112627	112515	1.26e-42	182
Hic_asm_7	chromosome1	98.99	99	1	0	4349965	4350063	99797	99895	1.63e-41	178
Hic_asm_7	chromosome1	98.02	101	2	0	7048278	7048378	44676	44576	5.87e-41	176
Hic_asm_7	chromosome1	96.226	106	4	0	26969297	26969402	88011	87906	2.11e-40	174
Hic_asm_7	chromosome1	100	92	0	0	47466979	47467070	1051	960	2.73e-39	171
Hic_asm_7	chromosome1	95.327	107	5	0	26973876	26973982	47780	47886	2.73e-39	171
Hic_asm_7	chromosome1	98.925	93	1	0	6929804	6929896	73492	73584	3.53e-38	167
Hic_asm_7	chromosome1	96.875	96	3	0	46440113	46440208	110711	110616	1.64e-36	161
Hic_asm_7	chromosome1	94.118	102	6	0	4679502	4679603	43744	43845	7.64e-35	156
Hic_asm_7	chromosome1	100	84	0	0	30620317	30620400	72013	71930	7.64e-35	156
Hic_asm_7	chromosome1	100	84	0	0	30511128	30511211	72013	71930	7.64e-35	156
Hic_asm_7	chromosome1	94.898	98	5	0	4346085	4346182	42908	42811	2.75e-34	154
Hic_asm_7	chromosome1	98.78	82	1	0	30509956	30510037	73745	73826	4.6e-32	147
Hic_asm_7	chromosome1	98.78	82	1	0	30619145	30619226	73745	73826	4.6e-32	147
Hic_asm_7	chromosome1	93.814	97	5	1	8492574	8492670	9383	9288	1.65e-31	145
Hic_asm_7	chromosome1	97.59	83	1	1	35480914	35480996	53878	53797	2.14e-30	141
Hic_asm_7	chromosome1	100	75	0	0	52105398	52105472	62191	62117	7.7e-30	139
Hic_asm_7	chromosome1	98.718	78	1	0	30620080	30620157	74832	74755	7.7e-30	139
Hic_asm_7	chromosome1	98.718	78	1	0	30510891	30510968	74832	74755	7.7e-30	139
Hic_asm_7	chromosome1	95.181	83	4	0	46995925	46996007	82762	82680	1.29e-27	132
Hic_asm_7	chromosome1	98.649	74	1	0	30510110	30510183	95228	95301	1.29e-27	132
Hic_asm_7	chromosome1	98.649	74	1	0	30619299	30619372	95228	95301	1.29e-27	132
Hic_asm_7	chromosome1	95.122	82	4	0	58809695	58809776	56814	56733	4.63e-27	130
Hic_asm_7	chromosome1	97.297	74	2	0	30619225	30619298	59724	59651	5.99e-26	126
Hic_asm_7	chromosome1	97.297	74	2	0	30510036	30510109	59724	59651	5.99e-26	126
Hic_asm_7	chromosome1	95	80	0	3	30507960	30508039	4055	4130	7.75e-25	122
Hic_asm_7	chromosome1	95	80	0	3	30617149	30617228	4055	4130	7.75e-25	122
Hic_asm_7	chromosome1	98.529	68	1	0	30510480	30510547	36081	36148	2.79e-24	121
Hic_asm_7	chromosome1	98.529	68	1	0	30619669	30619736	36081	36148	2.79e-24	121
Hic_asm_7	chromosome1	100	64	0	0	48044790	48044853	35208	35271	1e-23	119
Hic_asm_7	chromosome1	95.89	73	3	0	13987460	13987532	75987	75915	1e-23	119
Hic_asm_7	chromosome1	83.898	118	18	1	15408942	15409058	74094	74211	1.68e-21	111
Hic_asm_7	chromosome1	98.413	63	1	0	30618384	30618446	90311	90249	1.68e-21	111
Hic_asm_7	chromosome1	98.413	63	1	0	30509195	30509257	90311	90249	1.68e-21	111
Hic_asm_7	chromosome1	98.387	62	1	0	13987532	13987593	84137	84198	6.04e-21	110
Hic_asm_7	chromosome1	98.361	61	1	0	30508814	30508874	98238	98298	2.17e-20	108
Hic_asm_7	chromosome1	98.361	61	1	0	30618003	30618063	98238	98298	2.17e-20	108
Hic_asm_7	chromosome1	94.203	69	4	0	5536952	5537020	45043	44975	7.81e-20	106
Hic_asm_7	chromosome1	98.276	58	1	0	30618329	30618386	105855	105798	1.01e-18	102
Hic_asm_7	chromosome1	98.276	58	1	0	30509140	30509197	105855	105798	1.01e-18	102
Hic_asm_7	chromosome1	96.667	60	2	0	31562901	31562960	15578	15637	3.63e-18	100
Hic_asm_7	chromosome1	96.667	60	2	0	26958370	26958429	64274	64333	3.63e-18	100
Hic_asm_7	chromosome1	96.61	59	2	0	30508913	30508971	24515	24573	1.31e-17	99
Hic_asm_7	chromosome1	96.61	59	2	0	30618102	30618160	24515	24573	1.31e-17	99
Hic_asm_7	chromosome1	98.182	55	1	0	21536534	21536588	18756	18702	4.7e-17	97.1
Hic_asm_7	chromosome1	93.651	63	4	0	1075122	1075184	68368	68306	1.69e-16	95.3
Hic_asm_7	chromosome1	100	51	0	0	30509677	30509727	76149	76199	1.69e-16	95.3
Hic_asm_7	chromosome1	100	51	0	0	30618866	30618916	76149	76199	1.69e-16	95.3
Hic_asm_7	chromosome1	92.308	65	5	0	26974022	26974086	4754	4818	6.08e-16	93.5
Hic_asm_7	chromosome1	93.651	63	3	1	41044978	41045039	99785	99723	6.08e-16	93.5
Hic_asm_7	chromosome1	94.915	59	3	0	5536962	5537020	118447	118505	6.08e-16	93.5
Hic_asm_7	chromosome1	94.828	58	3	0	39885988	39886045	7570	7627	2.19e-15	91.6
Hic_asm_7	chromosome1	96.296	54	2	0	58277787	58277840	31881	31828	7.86e-15	89.8
Hic_asm_7	chromosome1	100	48	0	0	280759	280806	58376	58329	7.86e-15	89.8
Hic_asm_7	chromosome1	100	47	0	0	59191345	59191391	25183	25229	2.83e-14	87.9
Hic_asm_7	chromosome1	100	46	0	0	30616655	30616700	53736	53691	1.02e-13	86.1
Hic_asm_7	chromosome1	100	46	0	0	30507466	30507511	53736	53691	1.02e-13	86.1
Hic_asm_7	chromosome1	100	45	0	0	30618061	30618105	3840	3796	3.66e-13	84.2
Hic_asm_7	chromosome1	100	45	0	0	30508872	30508916	3840	3796	3.66e-13	84.2
Hic_asm_7	chromosome1	100	44	0	0	30510851	30510894	44733	44776	1.32e-12	82.4
Hic_asm_7	chromosome1	100	44	0	0	30620040	30620083	44733	44776	1.32e-12	82.4
Hic_asm_7	chromosome1	94.231	52	3	0	31563005	31563056	6848	6797	4.73e-12	80.5
Hic_asm_7	chromosome1	92.982	57	1	1	44478102	44478155	40994	40938	4.73e-12	80.5
Hic_asm_7	chromosome1	100	43	0	0	30509319	30509361	69143	69185	4.73e-12	80.5
Hic_asm_7	chromosome1	100	43	0	0	30618508	30618550	69143	69185	4.73e-12	80.5
Hic_asm_7	chromosome1	97.826	46	1	0	46437794	46437839	87806	87761	4.73e-12	80.5
Hic_asm_7	chromosome1	92.593	54	4	0	31563005	31563058	47740	47793	1.7e-11	78.7
Hic_asm_7	chromosome1	90.164	61	5	1	5536900	5536960	47888	47829	1.7e-11	78.7
Hic_asm_7	chromosome1	100	42	0	0	30508098	30508139	95573	95614	1.7e-11	78.7
Hic_asm_7	chromosome1	100	42	0	0	30617287	30617328	95573	95614	1.7e-11	78.7
Hic_asm_7	chromosome1	100	41	0	0	30616141	30616181	112460	112420	6.12e-11	76.8
Hic_asm_7	chromosome1	100	41	0	0	30506952	30506992	112460	112420	6.12e-11	76.8
Hic_asm_7	chromosome1	95.652	46	2	0	5536922	5536967	6872	6917	2.2e-10	75
Hic_asm_7	chromosome1	89.831	59	5	1	5536902	5536960	60437	60380	2.2e-10	75
Hic_asm_7	chromosome1	95.652	46	1	1	44478059	44478104	7696	7652	7.92e-10	73.1
Hic_asm_7	chromosome1	100	39	0	0	30616871	30616909	115208	115170	7.92e-10	73.1
Hic_asm_7	chromosome1	100	39	0	0	30507682	30507720	115208	115170	7.92e-10	73.1
Hic_asm_7	chromosome1	93.617	47	3	0	31562902	31562948	7035	7081	2.85e-09	71.3
Hic_asm_7	chromosome1	93.617	47	3	0	31563008	31563054	13950	13996	2.85e-09	71.3
Hic_asm_7	chromosome1	93.617	47	3	0	31563008	31563054	51698	51744	2.85e-09	71.3
Hic_asm_7	chromosome1	97.5	40	1	0	54935434	54935473	32671	32710	1.02e-08	69.4
Hic_asm_7	chromosome1	100	37	0	0	55894998	55895034	47146	47182	1.02e-08	69.4
Hic_asm_7	chromosome1	93.333	45	3	0	47467024	47467068	32443	32399	3.68e-08	67.6
Hic_asm_7	chromosome1	91.667	48	4	0	44211062	44211109	108283	108330	3.68e-08	67.6
Hic_asm_7	chromosome1	95.238	42	1	1	17548340	17548381	44735	44695	1.32e-07	65.8
Hic_asm_7	chromosome1	100	35	0	0	4345392	4345426	46564	46530	1.32e-07	65.8
Hic_asm_7	chromosome1	100	34	0	0	5536425	5536458	20538	20505	4.77e-07	63.9
Hic_asm_7	chromosome1	100	34	0	0	30616079	30616112	38847	38814	4.77e-07	63.9
Hic_asm_7	chromosome1	100	34	0	0	30506890	30506923	38847	38814	4.77e-07	63.9
Hic_asm_7	chromosome1	100	34	0	0	30508972	30509005	71467	71500	4.77e-07	63.9
Hic_asm_7	chromosome1	100	34	0	0	30618161	30618194	71467	71500	4.77e-07	63.9
Hic_asm_7	chromosome1	95	40	0	2	47466483	47466521	1076	1114	1.71e-06	62.1
Hic_asm_7	chromosome1	100	33	0	0	3390688	3390720	3225	3193	1.71e-06	62.1
Hic_asm_7	chromosome1	100	33	0	0	5536900	5536932	20475	20507	1.71e-06	62.1
Hic_asm_7	chromosome1	100	33	0	0	3390688	3390720	56470	56438	1.71e-06	62.1
Hic_asm_7	chromosome1	100	33	0	0	30620007	30620039	75421	75389	1.71e-06	62.1
Hic_asm_7	chromosome1	100	33	0	0	30510818	30510850	75421	75389	1.71e-06	62.1
Hic_asm_7	chromosome1	93.023	43	2	1	46694475	46694517	118867	118908	1.71e-06	62.1
Hic_asm_7	chromosome1	97.143	35	1	0	31563083	31563117	995	961	6.16e-06	60.2
Hic_asm_7	chromosome1	100	32	0	0	39885961	39885992	7512	7543	6.16e-06	60.2
Hic_asm_7	chromosome1	100	32	0	0	47467036	47467067	13877	13846	6.16e-06	60.2
Hic_asm_7	chromosome1	100	32	0	0	30510401	30510432	42747	42778	6.16e-06	60.2
Hic_asm_7	chromosome1	100	32	0	0	30619590	30619621	42747	42778	6.16e-06	60.2
Hic_asm_7	chromosome1	100	32	0	0	47466490	47466521	66794	66825	6.16e-06	60.2
Hic_asm_7	chromosome1	100	32	0	0	4347743	4347774	66825	66794	6.16e-06	60.2
Hic_asm_7	chromosome1	97.143	35	1	0	47467035	47467069	67016	67050	6.16e-06	60.2
Hic_asm_7	chromosome1	100	32	0	0	51861267	51861298	116118	116149	6.16e-06	60.2
Hic_asm_8	chromosome1	94.873	6983	297	13	58138206	58145134	69970	76945	0	10855
Hic_asm_8	chromosome1	96.286	6327	221	8	58113673	58119991	53293	59613	0	10370
Hic_asm_8	chromosome1	96.519	4625	147	7	58162901	58167514	118475	113854	0	7637
Hic_asm_8	chromosome1	95.838	4325	162	10	58145133	58149444	76974	81293	0	6974
Hic_asm_8	chromosome1	94.73	3643	130	7	58126444	58130036	66185	69815	0	5607
Hic_asm_8	chromosome1	96.821	2328	45	6	58841750	58844061	58097	60411	0	3862
Hic_asm_8	chromosome1	96.076	1835	70	2	58124609	58126442	64320	66153	0	2988
Hic_asm_8	chromosome1	97.717	1577	33	2	58855255	58856828	61082	62658	0	2710
Hic_asm_8	chromosome1	95.589	1655	68	4	58122960	58124610	62640	64293	0	2647
Hic_asm_8	chromosome1	97.89	1469	28	3	58850301	58851769	58946	60411	0	2538
Hic_asm_8	chromosome1	97.551	1470	32	2	58844533	58846002	58946	60411	0	2512
Hic_asm_8	chromosome1	97.485	1471	32	2	58852177	58853647	58946	60411	0	2507
Hic_asm_8	chromosome1	97.422	1474	30	3	58848388	58849861	58946	60411	0	2505
Hic_asm_8	chromosome1	97.288	1475	31	3	58846474	58847948	58946	60411	0	2494
Hic_asm_8	chromosome1	96.081	1378	54	0	58112297	58113674	51734	53111	0	2246
Hic_asm_8	chromosome1	99.296	1137	3	1	29576038	29577169	23581	22445	0	2050
Hic_asm_8	chromosome1	97.77	1166	22	2	58854087	58855252	58946	60107	0	2006
Hic_asm_8	chromosome1	94.473	1158	40	7	26712415	26713556	66796	65647	0	1762
Hic_asm_8	chromosome1	95.063	1033	45	2	58110150	58111182	50338	51364	0	1620
Hic_asm_8	chromosome1	93.908	1067	36	3	58161869	58162906	119621	118555	0	1583
Hic_asm_8	chromosome1	96.73	948	30	1	58121308	58122254	61615	62562	0	1578
Hic_asm_8	chromosome1	94.748	914	24	5	58160985	58161875	120619	119707	0	1400
Hic_asm_8	chromosome1	99.731	743	2	0	29752171	29752913	18798	19540	0	1362
Hic_asm_8	chromosome1	96.041	783	30	1	58120001	58120783	59598	60379	0	1273
Hic_asm_8	chromosome1	95.954	692	22	2	26711698	26712389	67732	67047	0	1118
Hic_asm_8	chromosome1	90.335	776	37	10	26710960	26711697	68251	69026	0	983
Hic_asm_8	chromosome1	90.206	776	38	10	26697294	26698031	68251	69026	0	977
Hic_asm_8	chromosome1	96.66	539	17	1	58120766	58121304	60394	60931	0	894
Hic_asm_8	chromosome1	93.39	590	27	5	64332032	64332611	103186	102599	0	863
Hic_asm_8	chromosome1	99.735	378	1	0	64225571	64225948	67715	67338	0	693
Hic_asm_8	chromosome1	92.149	484	21	2	42024838	42025308	104929	104450	0	667
Hic_asm_8	chromosome1	90.515	485	24	5	47493023	47493490	104450	104929	9.02e-175	621
Hic_asm_8	chromosome1	92.661	436	10	3	58160576	58160989	121403	120968	7.02e-171	608
Hic_asm_8	chromosome1	98.792	331	3	1	20990102	20990431	80963	81293	9.15e-165	588
Hic_asm_8	chromosome1	91.314	449	9	13	17219924	17220342	51555	52003	3.29e-164	586
Hic_asm_8	chromosome1	97.342	301	7	1	58111310	58111609	51358	51658	2.04e-141	510
Hic_asm_8	chromosome1	95.779	308	12	1	32293350	32293656	46931	46624	5.71e-137	496
Hic_asm_8	chromosome1	96.864	287	1	1	17220339	17220617	51219	51505	2.67e-130	473
Hic_asm_8	chromosome1	97.89	237	5	0	58844299	58844535	60489	60725	2.13e-111	411
Hic_asm_8	chromosome1	97.89	237	5	0	58846240	58846476	60489	60725	2.13e-111	411
Hic_asm_8	chromosome1	97.89	237	5	0	58851943	58852179	60489	60725	2.13e-111	411
Hic_asm_8	chromosome1	97.89	237	5	0	58853853	58854089	60489	60725	2.13e-111	411
Hic_asm_8	chromosome1	97.468	237	6	0	58848154	58848390	60489	60725	9.89e-110	405
Hic_asm_8	chromosome1	97.468	237	6	0	58850067	58850303	60489	60725	9.89e-110	405
Hic_asm_8	chromosome1	99.061	213	1	1	78998801	78999012	118067	118279	1.67e-102	381
Hic_asm_8	chromosome1	83.409	440	20	19	27996973	27997359	32752	32313	7.81e-96	359
Hic_asm_8	chromosome1	95.928	221	9	0	47489850	47490070	104233	104453	7.81e-96	359
Hic_asm_8	chromosome1	100	192	0	0	11409541	11409732	74216	74407	1.01e-94	355
Hic_asm_8	chromosome1	93.333	240	14	2	26695520	26695758	68018	68256	3.63e-94	353
Hic_asm_8	chromosome1	96.954	197	6	0	42027973	42028169	104453	104257	1.7e-87	331
Hic_asm_8	chromosome1	99.444	180	1	0	58851784	58851963	60362	60541	2.2e-86	327
Hic_asm_8	chromosome1	99.444	180	1	0	58853662	58853841	60362	60541	2.2e-86	327
Hic_asm_8	chromosome1	94.762	210	10	1	13342159	13342367	3873	3664	7.92e-86	326
Hic_asm_8	chromosome1	98.889	180	2	0	58844140	58844319	60362	60541	1.02e-84	322
Hic_asm_8	chromosome1	98.889	180	2	0	58846081	58846260	60362	60541	1.02e-84	322
Hic_asm_8	chromosome1	98.889	180	2	0	58847963	58848142	60362	60541	1.02e-84	322
Hic_asm_8	chromosome1	98.889	180	2	0	58849876	58850055	60362	60541	1.02e-84	322
Hic_asm_8	chromosome1	96.61	177	5	1	79413325	79413501	70052	70227	8.03e-76	292
Hic_asm_8	chromosome1	90.367	218	13	4	14757673	14757885	25345	25559	6.26e-72	279
Hic_asm_8	chromosome1	96.894	161	4	1	58160416	58160575	1043	883	1.35e-68	268
Hic_asm_8	chromosome1	95.758	165	5	1	58160091	58160253	6230	6066	1.75e-67	265
Hic_asm_8	chromosome1	94.048	168	7	1	35666243	35666410	110849	111013	1.36e-63	252
Hic_asm_8	chromosome1	93.506	154	9	1	71677748	71677900	23560	23407	2.3e-56	228
Hic_asm_8	chromosome1	97.656	128	3	0	59938559	59938686	102649	102522	3.85e-54	220
Hic_asm_8	chromosome1	96.899	129	4	0	65762959	65763087	52925	53053	4.97e-53	217
Hic_asm_8	chromosome1	93.662	142	9	0	75910721	75910862	30008	30149	6.43e-52	213
Hic_asm_8	chromosome1	97.541	122	3	0	26698032	26698153	67732	67611	8.32e-51	209
Hic_asm_8	chromosome1	83.628	226	26	7	13619088	13619308	109081	109300	1.39e-48	202
Hic_asm_8	chromosome1	97.479	119	2	1	17220501	17220619	113418	113301	1.39e-48	202
Hic_asm_8	chromosome1	91.156	147	13	0	65892795	65892941	116915	116769	5.01e-48	200
Hic_asm_8	chromosome1	95.935	123	4	1	58162596	58162717	107996	108118	1.8e-47	198
Hic_asm_8	chromosome1	99.083	109	1	0	2818625	2818733	10667	10559	6.48e-47	196
Hic_asm_8	chromosome1	95.2	125	4	1	58111341	58111463	113418	113294	6.48e-47	196
Hic_asm_8	chromosome1	95.798	119	5	0	2818426	2818544	13133	13015	8.38e-46	193
Hic_asm_8	chromosome1	97.321	112	3	0	73582419	73582530	12433	12322	3.02e-45	191
Hic_asm_8	chromosome1	100	103	0	0	30079530	30079632	18537	18639	3.02e-45	191
Hic_asm_8	chromosome1	95.726	117	5	0	58127070	58127186	82194	82310	1.08e-44	189
Hic_asm_8	chromosome1	91.176	136	12	0	22672750	22672885	34519	34384	1.4e-43	185
Hic_asm_8	chromosome1	94.915	118	6	0	42024031	42024148	105039	104922	1.4e-43	185
Hic_asm_8	chromosome1	94.215	121	6	1	58117071	58117190	112477	112597	5.05e-43	183
Hic_asm_8	chromosome1	98.99	99	1	0	20990062	20990160	99895	99797	2.35e-41	178
Hic_asm_8	chromosome1	96.226	106	4	0	58114418	58114523	88011	87906	3.04e-40	174
Hic_asm_8	chromosome1	97.98	99	2	0	86653261	86653359	68290	68388	1.09e-39	172
Hic_asm_8	chromosome1	98.958	96	1	0	64225709	64225804	110711	110616	1.09e-39	172
Hic_asm_8	chromosome1	100	92	0	0	2818336	2818427	95494	95403	3.93e-39	171
Hic_asm_8	chromosome1	92.373	118	9	0	47494201	47494318	104922	105039	1.41e-38	169
Hic_asm_8	chromosome1	97.938	97	2	0	26711857	26711953	110712	110616	1.41e-38	169
Hic_asm_8	chromosome1	93.694	111	7	0	39321008	39321118	110506	110616	5.08e-38	167
Hic_asm_8	chromosome1	100	89	0	0	71677890	71677978	23451	23363	1.83e-37	165
Hic_asm_8	chromosome1	91.453	117	9	1	20994148	20994264	15693	15578	8.5e-36	159
Hic_asm_8	chromosome1	100	86	0	0	2818541	2818626	78482	78567	8.5e-36	159
Hic_asm_8	chromosome1	89.683	126	11	1	32740730	32740853	109219	109094	8.5e-36	159
Hic_asm_8	chromosome1	93.396	106	6	1	27996391	27996495	6199	6094	1.1e-34	156
Hic_asm_8	chromosome1	95.833	96	4	0	58127691	58127786	110616	110711	1.1e-34	156
Hic_asm_8	chromosome1	98.837	86	1	0	61290706	61290791	103335	103250	3.96e-34	154
Hic_asm_8	chromosome1	95.652	92	4	0	40886109	40886200	91673	91764	1.84e-32	148
Hic_asm_8	chromosome1	97.59	83	1	1	45328575	45328656	73331	73249	3.08e-30	141
Hic_asm_8	chromosome1	98.718	78	1	0	17220005	17220082	21499	21576	1.11e-29	139
Hic_asm_8	chromosome1	98.718	78	1	0	17220005	17220082	69913	69990	1.11e-29	139
Hic_asm_8	chromosome1	97.5	80	2	0	13798450	13798529	85613	85692	3.98e-29	137
Hic_asm_8	chromosome1	98.684	76	1	0	58844140	58844215	47811	47886	1.43e-28	135
Hic_asm_8	chromosome1	98.684	76	1	0	58846081	58846156	47811	47886	1.43e-28	135
Hic_asm_8	chromosome1	98.684	76	1	0	58849876	58849951	47811	47886	1.43e-28	135
Hic_asm_8	chromosome1	98.684	76	1	0	58851784	58851859	47811	47886	1.43e-28	135
Hic_asm_8	chromosome1	98.684	76	1	0	58853662	58853737	47811	47886	1.43e-28	135
Hic_asm_8	chromosome1	97.5	80	1	1	40885991	40886070	92180	92258	1.43e-28	135
Hic_asm_8	chromosome1	98.63	73	1	0	36217734	36217806	10137	10209	6.67e-27	130
Hic_asm_8	chromosome1	96.203	79	3	0	65407336	65407414	47388	47466	6.67e-27	130
Hic_asm_8	chromosome1	97.368	76	2	0	58847963	58848038	47811	47886	6.67e-27	130
Hic_asm_8	chromosome1	94.118	85	5	0	92554463	92554547	70180	70096	6.67e-27	130
Hic_asm_8	chromosome1	95.062	81	4	0	58843981	58844061	47780	47860	2.4e-26	128
Hic_asm_8	chromosome1	95.062	81	4	0	58845922	58846002	47780	47860	2.4e-26	128
Hic_asm_8	chromosome1	95.062	81	4	0	58847868	58847948	47780	47860	2.4e-26	128
Hic_asm_8	chromosome1	95.062	81	4	0	58849781	58849861	47780	47860	2.4e-26	128
Hic_asm_8	chromosome1	95.062	81	4	0	58851689	58851769	47780	47860	2.4e-26	128
Hic_asm_8	chromosome1	95.062	81	4	0	58853567	58853647	47780	47860	2.4e-26	128
Hic_asm_8	chromosome1	94.048	84	3	2	17220001	17220083	113493	113411	8.62e-26	126
Hic_asm_8	chromosome1	100	67	0	0	11239574	11239640	104392	104458	3.1e-25	124
Hic_asm_8	chromosome1	98.551	69	1	0	17220005	17220073	13890	13958	1.12e-24	122
Hic_asm_8	chromosome1	93.827	81	4	1	17220004	17220083	15694	15614	4.01e-24	121
Hic_asm_8	chromosome1	97.143	70	2	0	46491483	46491552	5256	5325	1.44e-23	119
Hic_asm_8	chromosome1	98.507	67	1	0	25523548	25523614	17290	17356	1.44e-23	119
Hic_asm_8	chromosome1	94.595	74	3	1	94084585	94084658	57118	57046	6.71e-22	113
Hic_asm_8	chromosome1	94.595	74	3	1	91510749	91510822	57046	57118	6.71e-22	113
Hic_asm_8	chromosome1	95.714	70	3	0	79894215	79894284	99211	99142	6.71e-22	113
Hic_asm_8	chromosome1	90.588	85	8	0	20994146	20994230	113492	113408	6.71e-22	113
Hic_asm_8	chromosome1	90	90	3	2	2228979	2229062	92969	92880	2.41e-21	111
Hic_asm_8	chromosome1	94.366	71	4	0	40538759	40538829	29615	29545	8.68e-21	110
Hic_asm_8	chromosome1	82.192	146	8	2	10466872	10467017	108491	108364	8.68e-21	110
Hic_asm_8	chromosome1	98.333	60	1	0	20994158	20994217	64275	64334	1.12e-19	106
Hic_asm_8	chromosome1	95.455	66	3	0	39836228	39836293	113366	113431	1.12e-19	106
Hic_asm_8	chromosome1	98.333	60	1	0	58856507	58856566	119205	119264	1.12e-19	106
Hic_asm_8	chromosome1	91.026	78	6	1	20994189	20994266	82269	82193	4.04e-19	104
Hic_asm_8	chromosome1	96.721	61	2	0	58856507	58856567	6408	6348	1.45e-18	102
Hic_asm_8	chromosome1	90.909	77	6	1	20994189	20994265	66908	66833	1.45e-18	102
Hic_asm_8	chromosome1	93.939	66	4	0	58844255	58844320	4754	4819	5.23e-18	100
Hic_asm_8	chromosome1	93.939	66	4	0	58846196	58846261	4754	4819	5.23e-18	100
Hic_asm_8	chromosome1	93.939	66	4	0	58848078	58848143	4754	4819	5.23e-18	100
Hic_asm_8	chromosome1	93.939	66	4	0	58851899	58851964	4754	4819	5.23e-18	100
Hic_asm_8	chromosome1	93.939	66	4	0	58853777	58853842	4754	4819	5.23e-18	100
Hic_asm_8	chromosome1	95.312	64	1	1	13375253	13375314	46151	46214	5.23e-18	100
Hic_asm_8	chromosome1	98.246	57	1	0	58122920	58122976	64333	64277	5.23e-18	100
Hic_asm_8	chromosome1	100	54	0	0	28262787	28262840	109493	109440	5.23e-18	100
Hic_asm_8	chromosome1	96.667	60	2	0	58122029	58122088	119205	119264	5.23e-18	100
Hic_asm_8	chromosome1	93.939	66	3	1	12404522	12404586	72765	72700	1.88e-17	99
Hic_asm_8	chromosome1	96.552	58	2	0	17220002	17220059	1020	1077	6.76e-17	97.1
Hic_asm_8	chromosome1	96.552	58	2	0	15324535	15324592	5575	5632	6.76e-17	97.1
Hic_asm_8	chromosome1	95.082	61	3	0	58122029	58122089	6408	6348	6.76e-17	97.1
Hic_asm_8	chromosome1	98.182	55	1	0	13375198	13375252	45930	45984	6.76e-17	97.1
Hic_asm_8	chromosome1	100	52	0	0	58149122	58149173	99848	99797	6.76e-17	97.1
Hic_asm_8	chromosome1	92.424	66	5	0	58849991	58850056	4754	4819	2.43e-16	95.3
Hic_asm_8	chromosome1	89.333	75	8	0	58127071	58127145	15578	15652	2.43e-16	95.3
Hic_asm_8	chromosome1	95.082	61	2	1	94064021	94064081	70111	70052	2.43e-16	95.3
Hic_asm_8	chromosome1	98.148	54	1	0	2400950	2401003	88052	87999	2.43e-16	95.3
Hic_asm_8	chromosome1	92.308	65	5	0	58120849	58120913	4754	4818	8.75e-16	93.5
Hic_asm_8	chromosome1	100	50	0	0	58844044	58844093	47811	47860	8.75e-16	93.5
Hic_asm_8	chromosome1	100	50	0	0	58844076	58844125	47811	47860	8.75e-16	93.5
Hic_asm_8	chromosome1	100	50	0	0	58844108	58844157	47811	47860	8.75e-16	93.5
Hic_asm_8	chromosome1	100	50	0	0	58845985	58846034	47811	47860	8.75e-16	93.5
Hic_asm_8	chromosome1	100	50	0	0	58846017	58846066	47811	47860	8.75e-16	93.5
Hic_asm_8	chromosome1	100	50	0	0	58846049	58846098	47811	47860	8.75e-16	93.5
Hic_asm_8	chromosome1	100	50	0	0	58849844	58849893	47811	47860	8.75e-16	93.5
Hic_asm_8	chromosome1	100	50	0	0	58851752	58851801	47811	47860	8.75e-16	93.5
Hic_asm_8	chromosome1	100	50	0	0	58853630	58853679	47811	47860	8.75e-16	93.5
Hic_asm_8	chromosome1	96.429	56	2	0	39836080	39836135	51539	51484	8.75e-16	93.5
Hic_asm_8	chromosome1	100	50	0	0	58844044	58844093	60362	60411	8.75e-16	93.5
Hic_asm_8	chromosome1	100	50	0	0	58844076	58844125	60362	60411	8.75e-16	93.5
Hic_asm_8	chromosome1	100	50	0	0	58844108	58844157	60362	60411	8.75e-16	93.5
Hic_asm_8	chromosome1	100	50	0	0	58845985	58846034	60362	60411	8.75e-16	93.5
Hic_asm_8	chromosome1	100	50	0	0	58846017	58846066	60362	60411	8.75e-16	93.5
Hic_asm_8	chromosome1	100	50	0	0	58846049	58846098	60362	60411	8.75e-16	93.5
Hic_asm_8	chromosome1	100	50	0	0	58849844	58849893	60362	60411	8.75e-16	93.5
Hic_asm_8	chromosome1	100	50	0	0	58851752	58851801	60362	60411	8.75e-16	93.5
Hic_asm_8	chromosome1	100	50	0	0	58853630	58853679	60362	60411	8.75e-16	93.5
Hic_asm_8	chromosome1	86.905	84	9	2	20994141	20994224	69907	69988	8.75e-16	93.5
Hic_asm_8	chromosome1	96.364	55	2	0	81411196	81411250	115629	115575	3.15e-15	91.6
Hic_asm_8	chromosome1	98.039	51	1	0	58848125	58848175	4769	4819	1.13e-14	89.8
Hic_asm_8	chromosome1	98.039	51	1	0	58850038	58850088	4769	4819	1.13e-14	89.8
Hic_asm_8	chromosome1	98.039	51	1	0	58853824	58853874	4769	4819	1.13e-14	89.8
Hic_asm_8	chromosome1	93.333	60	4	0	45096477	45096536	6199	6140	1.13e-14	89.8
Hic_asm_8	chromosome1	100	48	0	0	60261481	60261528	26534	26487	1.13e-14	89.8
Hic_asm_8	chromosome1	87.179	78	9	1	20994146	20994223	13888	13964	4.07e-14	87.9
Hic_asm_8	chromosome1	87.179	78	9	1	20994147	20994224	21498	21574	4.07e-14	87.9
Hic_asm_8	chromosome1	98	50	1	0	58847931	58847980	47811	47860	4.07e-14	87.9
Hic_asm_8	chromosome1	98	50	1	0	58847931	58847980	60362	60411	4.07e-14	87.9
Hic_asm_8	chromosome1	87.671	73	9	0	58122920	58122992	15625	15697	1.46e-13	86.1
Hic_asm_8	chromosome1	85.542	83	10	2	58850005	58850087	60461	60541	1.46e-13	86.1
Hic_asm_8	chromosome1	100	46	0	0	11409413	11409458	65656	65701	1.46e-13	86.1
Hic_asm_8	chromosome1	96.078	51	2	0	56710436	56710486	9848	9798	5.26e-13	84.2
Hic_asm_8	chromosome1	92.982	57	4	0	20994399	20994455	48022	47966	5.26e-13	84.2
Hic_asm_8	chromosome1	86.076	79	10	1	20994145	20994223	51635	51712	5.26e-13	84.2
Hic_asm_8	chromosome1	86.842	76	9	1	58116433	58116508	70276	70202	5.26e-13	84.2
Hic_asm_8	chromosome1	96.078	51	2	0	35345418	35345468	90010	89960	5.26e-13	84.2
Hic_asm_8	chromosome1	96.078	51	1	1	58116808	58116857	3188	3238	1.89e-12	82.4
Hic_asm_8	chromosome1	96	50	2	0	58844302	58844351	4769	4818	1.89e-12	82.4
Hic_asm_8	chromosome1	96	50	2	0	58846243	58846292	4769	4818	1.89e-12	82.4
Hic_asm_8	chromosome1	96	50	2	0	58848157	58848206	4769	4818	1.89e-12	82.4
Hic_asm_8	chromosome1	96	50	2	0	58850070	58850119	4769	4818	1.89e-12	82.4
Hic_asm_8	chromosome1	96	50	2	0	58851946	58851995	4769	4818	1.89e-12	82.4
Hic_asm_8	chromosome1	96	50	2	0	58853856	58853905	4769	4818	1.89e-12	82.4
Hic_asm_8	chromosome1	94.34	53	3	0	58848122	58848174	60489	60541	1.89e-12	82.4
Hic_asm_8	chromosome1	94.34	53	3	0	58853821	58853873	60489	60541	1.89e-12	82.4
Hic_asm_8	chromosome1	97.826	46	1	0	81411151	81411196	113843	113888	6.81e-12	80.5
Hic_asm_8	chromosome1	86.957	69	9	0	58122920	58122988	13958	13890	2.45e-11	78.7
Hic_asm_8	chromosome1	86.957	69	9	0	58122920	58122988	21567	21499	2.45e-11	78.7
Hic_asm_8	chromosome1	97.826	46	0	1	24979126	24979171	24580	24624	2.45e-11	78.7
Hic_asm_8	chromosome1	86.957	69	9	0	58122920	58122988	51706	51638	2.45e-11	78.7
Hic_asm_8	chromosome1	100	42	0	0	60261660	60261701	63298	63257	2.45e-11	78.7
Hic_asm_8	chromosome1	86.957	69	9	0	58122920	58122988	69981	69913	2.45e-11	78.7
Hic_asm_8	chromosome1	88.889	63	7	0	58122920	58122982	113422	113484	2.45e-11	78.7
Hic_asm_8	chromosome1	97.727	44	1	0	58120766	58120809	47843	47886	8.81e-11	76.8
Hic_asm_8	chromosome1	95.833	48	1	1	14341252	14341298	110981	111028	8.81e-11	76.8
Hic_asm_8	chromosome1	95.652	46	2	0	26694332	26694377	87806	87761	3.17e-10	75
Hic_asm_8	chromosome1	100	39	0	0	60261443	60261481	17081	17043	1.14e-09	73.1
Hic_asm_8	chromosome1	100	39	0	0	60261527	60261565	76436	76398	1.14e-09	73.1
Hic_asm_8	chromosome1	97.561	41	1	0	60261600	60261640	56862	56822	4.1e-09	71.3
Hic_asm_8	chromosome1	95.349	43	2	0	20992862	20992904	5974	6016	1.47e-08	69.4
Hic_asm_8	chromosome1	100	37	0	0	20993332	20993368	6230	6194	1.47e-08	69.4
Hic_asm_8	chromosome1	100	37	0	0	60261564	60261600	13717	13681	1.47e-08	69.4
Hic_asm_8	chromosome1	95.349	43	2	0	20992862	20992904	44981	44939	1.47e-08	69.4
Hic_asm_8	chromosome1	91.837	49	4	0	58120735	58120783	47780	47828	1.47e-08	69.4
Hic_asm_8	chromosome1	90.741	54	2	2	58160357	58160407	48022	47969	1.47e-08	69.4
Hic_asm_8	chromosome1	95.349	43	2	0	20992862	20992904	118499	118541	1.47e-08	69.4
Hic_asm_8	chromosome1	100	36	0	0	20994419	20994454	4787	4752	5.3e-08	67.6
Hic_asm_8	chromosome1	100	36	0	0	81102767	81102802	6914	6879	5.3e-08	67.6
Hic_asm_8	chromosome1	100	36	0	0	58162895	58162930	32433	32398	5.3e-08	67.6
Hic_asm_8	chromosome1	100	36	0	0	84059486	84059521	59990	60025	5.3e-08	67.6
Hic_asm_8	chromosome1	90.196	51	3	2	23552196	23552244	6598	6648	1.91e-07	65.8
Hic_asm_8	chromosome1	85.938	64	6	3	58856576	58856637	22204	22266	1.91e-07	65.8
Hic_asm_8	chromosome1	85.484	62	8	1	20994142	20994202	1016	1077	6.86e-07	63.9
Hic_asm_8	chromosome1	87.273	55	7	0	58122934	58122988	1077	1023	6.86e-07	63.9
Hic_asm_8	chromosome1	100	34	0	0	28308603	28308636	73009	73042	6.86e-07	63.9
Hic_asm_8	chromosome1	100	33	0	0	58162897	58162929	994	962	2.47e-06	62.1
Hic_asm_8	chromosome1	94.872	39	2	0	20994415	20994453	20262	20300	2.47e-06	62.1
Hic_asm_8	chromosome1	100	33	0	0	31330294	31330326	95046	95078	2.47e-06	62.1
Hic_asm_8	chromosome1	97.222	36	1	0	20994386	20994421	107767	107802	2.47e-06	62.1
Hic_asm_8	chromosome1	100	32	0	0	58856511	58856542	1110	1079	8.87e-06	60.2
Hic_asm_8	chromosome1	100	32	0	0	58162897	58162928	13877	13846	8.87e-06	60.2
Hic_asm_8	chromosome1	100	32	0	0	17090700	17090731	21473	21442	8.87e-06	60.2
Hic_asm_8	chromosome1	100	32	0	0	20992351	20992382	66794	66825	8.87e-06	60.2
Hic_asm_8	chromosome1	100	32	0	0	58111590	58111621	89691	89660	8.87e-06	60.2
ptg000078l	chromosome1	96.61	177	5	1	54390	54566	70227	70052	4.52e-79	292
ptg000078l	chromosome1	96.552	58	2	0	36587	36644	69082	69025	3.8e-20	97.1
ptg000078l	chromosome1	95	40	2	0	36532	36571	69157	69118	3.86e-10	63.9
ptg000123l	chromosome1	99.598	15678	1	44	1	15642	34427	50078	0	28546
ptg000123l	chromosome1	99.958	11895	0	5	32022	43913	50074	61966	0	21933
ptg000123l	chromosome1	99.167	120	1	0	10482	10601	118563	118444	2.24e-56	217
ptg000123l	chromosome1	100	116	0	0	33586	33701	13890	14005	8.04e-56	215
ptg000123l	chromosome1	96.8	125	2	1	33337	33459	113418	113294	1.35e-53	207
ptg000123l	chromosome1	96.694	121	3	1	38643	38762	112477	112597	2.25e-51	200
ptg000123l	chromosome1	98.131	107	2	0	42278	42384	47780	47886	1.75e-47	187
ptg000123l	chromosome1	98.131	107	2	0	13345	13451	60331	60437	1.75e-47	187
ptg000123l	chromosome1	98.113	106	2	0	35991	36096	88011	87906	6.3e-47	185
ptg000123l	chromosome1	97.802	91	2	0	13271	13361	6882	6792	1.37e-38	158
ptg000123l	chromosome1	87.288	118	15	0	33585	33702	15694	15577	6.44e-32	135
ptg000123l	chromosome1	96.25	80	1	2	33582	33660	113493	113415	3e-30	130
ptg000123l	chromosome1	100	69	0	0	33586	33654	21499	21567	1.08e-29	128
ptg000123l	chromosome1	100	69	0	0	33586	33654	69913	69981	1.08e-29	128
ptg000123l	chromosome1	100	65	0	0	10482	10546	6038	5974	1.8e-27	121
ptg000123l	chromosome1	95.385	65	3	0	12650	12714	28206	28142	1.82e-22	104
ptg000123l	chromosome1	98.276	58	1	0	33583	33640	1020	1077	6.53e-22	102
ptg000123l	chromosome1	93.75	64	3	1	33637	33699	6855	6792	1.09e-19	95.3
ptg000123l	chromosome1	92.537	67	4	1	33637	33702	47733	47799	1.09e-19	95.3
ptg000123l	chromosome1	92.537	67	4	1	13298	13364	51689	51754	1.09e-19	95.3
ptg000123l	chromosome1	92.424	66	4	1	42424	42489	4754	4818	3.93e-19	93.5
ptg000123l	chromosome1	92.424	66	4	1	13298	13363	13941	14005	3.93e-19	93.5
ptg000123l	chromosome1	94.444	54	3	0	13305	13358	66938	66991	2.37e-16	84.2
ptg000123l	chromosome1	96.078	51	1	1	38380	38429	3188	3238	8.51e-16	82.4
ptg000123l	chromosome1	91.525	59	5	0	38006	38064	70276	70218	8.51e-16	82.4
ptg000123l	chromosome1	97.778	45	1	0	33610	33654	64289	64333	1.1e-14	78.7
ptg000123l	chromosome1	92.593	54	4	0	13305	13358	82299	82352	1.1e-14	78.7
ptg000123l	chromosome1	95.745	47	2	0	33646	33692	66941	66987	3.96e-14	76.8
ptg000123l	chromosome1	95.745	47	2	0	33646	33692	82302	82348	3.96e-14	76.8
ptg000123l	chromosome1	90.909	55	3	2	8604	8657	16485	16432	5.12e-13	73.1
ptg000123l	chromosome1	97.436	39	1	0	13533	13571	20300	20262	2.38e-11	67.6
ptg000123l	chromosome1	95.238	42	1	1	10260	10300	24856	24815	8.57e-11	65.8
ptg000123l	chromosome1	97.368	38	1	0	10687	10724	36842	36805	8.57e-11	65.8
ptg000123l	chromosome1	97.368	38	1	0	2371	2408	45159	45122	8.57e-11	65.8
ptg000123l	chromosome1	100	35	0	0	12095	12129	91470	91504	8.57e-11	65.8
[truncated: 2,179 more rows]

## Sheet: TableS6
Table S6. Microsatellite repeats detected on Haloxylon ammodendron mitogenome
Mitochondrial genome	SSR nr.	SSR type	SSR	size	start	end
chromosome 1	1	p4	(CAAT)3	12	464	475
chromosome 1	2	p3	(TCT)4	12	2235	2246
chromosome 1	3	p1	(A)10	10	3070	3079
chromosome 1	4	p2	(AT)5	10	3095	3104
chromosome 1	5	p1	(T)10	10	9289	9298
chromosome 1	6	p4	(GAAA)3	12	18811	18822
chromosome 1	7	p4	(GAAA)3	12	20313	20324
chromosome 1	8	p4	(AATG)3	12	20983	20994
chromosome 1	9	p4	(ACCG)3	12	25333	25344
chromosome 1	10	p1	(A)10	10	26046	26055
chromosome 1	11	p5	(CTTTG)3	15	26937	26951
chromosome 1	12	p4	(ACTA)3	12	27304	27315
chromosome 1	13	p1	(A)10	10	27436	27445
chromosome 1	14	p3	(AAG)4	12	30279	30290
chromosome 1	15	p4	(TAGA)3	12	31806	31817
chromosome 1	16	p4	(TCAT)3	12	36108	36119
chromosome 1	17	p2	(AT)5	10	37752	37761
chromosome 1	18	p4	(AGAT)3	12	48061	48072
chromosome 1	19	p4	(TTTG)3	12	50667	50678
chromosome 1	20	p1	(C)11	11	50765	50775
chromosome 1	21	p4	(GAAA)3	12	50823	50834
chromosome 1	22	p3	(GAA)4	12	51187	51198
chromosome 1	23	p2	(AG)5	10	51490	51499
chromosome 1	24	p2	(AG)5	10	51511	51520
chromosome 1	25	p5	(ATTCT)3	15	55848	55862
chromosome 1	26	p1	(C)12	12	59602	59613
chromosome 1	27	p1	(A)10	10	63347	63356
chromosome 1	28	p4	(CCTT)3	12	69369	69380
chromosome 1	29	p4	(CTTT)3	12	70026	70037
chromosome 1	30	p5	(ACTAG)3	15	70392	70406
chromosome 1	31	p1	(A)10	10	73053	73062
chromosome 1	32	p4	(CGAG)3	12	77276	77287
chromosome 1	33	p4	(ACTT)3	12	79276	79287
chromosome 1	34	p3	(ATT)4	12	86823	86834
chromosome 1	35	p6	(AGTAAG)3	18	87352	87369
chromosome 1	36	p4	(CTTC)3	12	94499	94510
chromosome 1	37	p4	(AAGT)3	12	99465	99476
chromosome 1	38	p2	(CT)5	10	102351	102360
chromosome 1	39	p5	(TTTCT)3	15	106348	106362
chromosome 1	40	p2	(CT)5	10	107351	107360
chromosome 1	41	p2	(CT)5	10	113308	113317
chromosome 1	42	p2	(AG)5	10	121098	121107
chromosome 2	1	p5	(GGAAA)3	15	1839	1853
chromosome 2	2	p4	(TGAG)3	12	2041	2052
chromosome 2	3	p4	(ATGA)3	12	2066	2077
chromosome 2	4	p4	(AAGA)3	12	2406	2417
chromosome 2	5	p2	(GA)5	10	17763	17772
chromosome 2	6	p4	(AAGA)3	12	21584	21595
chromosome 2	7	p4	(AGAA)3	12	25057	25068
chromosome 2	8	p3	(TGG)4	12	32913	32924
chromosome 2	9	p4	(CAAG)3	12	37422	37433
chromosome 2	10	p3	(TTC)4	12	38561	38572
chromosome 2	11	p1	(T)10	10	39196	39205
chromosome 2	12	p2	(AG)5	10	43233	43242
chromosome 2	13	p1	(T)11	11	43322	43332
chromosome 2	14	p1	(A)10	10	48161	48170
chromosome 2	15	p4	(CTTT)3	12	53425	53436
chromosome 2	16	p4	(TTGT)3	12	56683	56694
chromosome 2	17	p1	(T)10	10	56710	56719
chromosome 2	18	p1	(T)10	10	57349	57358
chromosome 2	19	p3	(TAA)4	12	64647	64658
chromosome 2	20	p1	(T)10	10	74709	74718
chromosome 2	21	p1	(T)10	10	75371	75380
chromosome 2	22	p4	(CTTA)3	12	80807	80818
chromosome 2	23	p1	(T)10	10	81224	81233
chromosome 2	24	p1	(T)11	11	88529	88539

## Sheet: TableS7
Table S7. Tandem repeats results identified in Haloxylon ammodendron mitogenome
Sequence	Indices	Period Size	Copy Number	Consensus Size	Percent Matches	Percent Indels	Score	A	C	G	T	Entropy
												(0-2)
Chromosome 1	16261--16304	21	2	21		13	54	31	29	6	31	1.84
Chromosome 1	21568--21648	28	2.9	28	88	0	127	32	24	14	28	1.95
Chromosome 1	44475--44517	18	2.4	18	81	18	54	34	25	20	18	1.96
Chromosome 1	51479--51526	21	2.3	21	100	0	96	45	16	31	6	1.72
Chromosome 1	62414--62469	29	1.9	29	92	0	98	28	32	17	21	1.96
Chromosome 1	66892--66927	17	2.1	17	84	0	51	25	16	30	27	1.97
Chromosome 1	75820--75863	21	2.1	21	100	0	88	38	13	27	20	1.9
Chromosome 1	82253--82288	17	2.1	17	84	0	51	25	16	30	27	1.97
Chromosome 1	94596--94633	19	2	19	84	0	55	39	21	10	28	1.86
Chromosome 1	100857--100900	15	2.9	15	77	12	51	2	27	2	68	1.14
Chromosome 1	100857--100897	14	2.8	15	85	10	52	2	26	2	68	1.15
Chromosome 1	105130--105196	28	2.4	28	94	0	120	29	13	20	35	1.91
Chromosome 1	108056--108143	28	3.1	28	70	3	88	25	29	20	25	1.99
Chromosome 1	115255--115293	21	1.9	21	84	5	57	30	20	41	7	1.8
Chromosome 1	119207--119263	28	2	28	82	0	79	24	14	29	31	1.94
Chromosome 1	119618--119714	31	3.1	31	98	0	187	27	10	23	38	1.87
Chromosome 1	121092--121155	21	3	21	95	0	114	46	17	31	4	1.68
Chromosome 2	4628--4704	29	2.7	28	78	4	96	28	12	25	32	1.93
Chromosome 2	9744--9782	18	2.2	18	80	0	50	51	7	17	23	1.71
Chromosome 2	26115--26193	39	2	39	92	0	137	21	25	18	34	1.96
Chromosome 2	36524--36640	29	4	29	100	0	234	23	35	20	20	1.96
Chromosome 2	62196--62238	18	2.4	18	81	18	54	18	20	25	34	1.96
Chromosome 2	70317--70357	18	2.3	18	79	4	54	12	29	2	56	1.49
Chromosome 2	78793--78878	28	3.1	28	81	3	93	31	27	16	24	1.96
Chromosome 2	85289--85355	30	2.2	30	81	0	92	26	17	38	16	1.91
Chromosome 2	87981--88068	42	2.1	42	95	0	162	38	17	31	12	1.87
Chromosome 2	88100--88142	21	2	21	95	0	79	41	16	20	20	1.9

## Sheet: TableS8
Table S8. Dispersed repeats results detected in Haloxylon ammodendron mitogenome
Sequence	The repeat length of the first part	The starting site of the first part	Matching direction	The repeat length of the second part	The starting site of the second part	Interval distance of repeats	E-value
Chromosome 1	175	66832	F	175	82193	-3	4.28e-89
Chromosome 1	166	66841	F	166	82202	-1	2.36e-88
Chromosome 1	123	107995	P	123	118743	0	3.67e-65
Chromosome 1	117	44916	P	117	118446	0	1.5e-61
Chromosome 1	116	13889	F	116	51637	0	6.01e-61
Chromosome 1	112	51388	P	112	113306	0	1.54e-58
Chromosome 1	117	56698	F	117	112480	-3	1.05e-54
Chromosome 1	107	47779	F	107	60330	-2	8.04e-51
Chromosome 1	103	54042	P	103	87908	-1	1.25e-50
Chromosome 1	92	67485	F	92	110619	0	1.69e-46
Chromosome 1	85	21497	F	85	69911	0	2.77e-42
Chromosome 1	84	6798	P	84	47705	0	1.11e-41
Chromosome 1	83	15610	F	83	113407	-1	1.1e-38
Chromosome 1	86	42822	F	86	90725	-3	1.91e-36
Chromosome 1	72	13886	F	72	69909	0	1.86e-34
Chromosome 1	72	69910	P	72	113420	0	1.86e-34
Chromosome 1	71	13887	P	71	113421	0	7.44e-34
Chromosome 1	71	21497	P	71	113420	0	7.44e-34
Chromosome 1	70	13888	F	70	21497	0	2.97e-33
Chromosome 1	69	21498	F	69	51637	0	1.19e-32
Chromosome 1	69	51637	F	69	69912	0	1.19e-32
Chromosome 1	69	51637	P	69	113421	0	1.19e-32
Chromosome 1	67	5973	F	67	118498	0	1.9e-31
Chromosome 1	67	66940	F	67	82301	0	1.9e-31
Chromosome 1	70	15623	P	70	21498	-1	6.25e-31
Chromosome 1	70	15623	P	70	69912	-1	6.25e-31
Chromosome 1	70	15624	P	70	51636	-1	6.25e-31
Chromosome 1	69	13889	P	69	15624	-1	2.46e-30
Chromosome 1	65	5973	P	65	44916	0	3.05e-30
Chromosome 1	70	42838	F	70	90741	-2	6.46e-29
Chromosome 1	66	119617	F	66	119648	-1	1.51e-28
Chromosome 1	60	15577	F	60	82194	0	3.12e-27
Chromosome 1	57	1020	F	57	13887	0	2e-25
Chromosome 1	57	1020	F	57	69910	0	2e-25
Chromosome 1	57	1020	P	57	113435	0	2e-25
Chromosome 1	67	51480	F	67	121109	-3	2.46e-25
Chromosome 1	60	3104	P	60	70216	-1	5.61e-25
Chromosome 1	60	6348	P	60	119204	-1	5.61e-25
Chromosome 1	56	1021	F	56	21497	0	7.98e-25
Chromosome 1	56	62340	F	56	119208	0	7.98e-25
Chromosome 1	55	1022	F	55	51637	0	3.19e-24
Chromosome 1	65	28141	P	65	47084	-3	3.59e-24
Chromosome 1	64	42810	F	64	90713	-3	1.37e-23
Chromosome 1	57	6347	P	57	62340	-1	3.41e-23
Chromosome 1	52	15585	F	52	66841	0	2.04e-22
Chromosome 1	52	80969	P	52	99796	0	2.04e-22
Chromosome 1	55	1022	P	55	15638	-1	5.27e-22
Chromosome 1	54	6791	P	54	13949	-1	2.07e-21
Chromosome 1	54	6791	P	54	51697	-1	2.07e-21
Chromosome 1	54	42854	F	54	90757	-1	2.07e-21
Chromosome 1	57	47742	F	57	51697	-2	2.87e-21
Chromosome 1	56	13949	F	56	47742	-2	1.11e-20
Chromosome 1	57	3096	F	57	56050	-3	1.58e-19
Chromosome 1	54	51493	F	54	121122	-2	1.65e-19
Chromosome 1	47	20148	P	47	22333	0	2.09e-19
Chromosome 1	50	4768	F	50	60491	-1	4.91e-19
Chromosome 1	50	12294	P	50	64778	-1	4.91e-19
Chromosome 1	52	6796	P	52	66937	-2	2.44e-18
Chromosome 1	47	7034	F	47	15578	-1	2.95e-17
Chromosome 1	47	7034	F	47	82195	-1	2.95e-17
Chromosome 1	47	24844	P	47	79187	-1	2.95e-17
Chromosome 1	53	56058	P	53	70223	-3	3.23e-17
Chromosome 1	43	47739	F	43	66937	0	5.36e-17
Chromosome 1	43	65098	F	43	110834	0	5.36e-17
Chromosome 1	46	15623	P	46	64288	-1	1.16e-16
Chromosome 1	46	21522	F	46	64288	-1	1.16e-16
Chromosome 1	46	51501	F	46	121130	-1	1.16e-16
Chromosome 1	46	64288	F	46	69936	-1	1.16e-16
Chromosome 1	46	64288	P	46	113420	-1	1.16e-16
Chromosome 1	49	6796	P	49	82301	-2	1.38e-16
Chromosome 1	45	13913	F	45	64288	-1	4.52e-16
Chromosome 1	45	51661	F	45	64288	-1	4.52e-16
Chromosome 1	41	3187	F	41	56432	0	8.57e-16
Chromosome 1	40	13949	F	40	66940	0	3.43e-15
Chromosome 1	40	13949	F	40	82301	0	3.43e-15
Chromosome 1	40	47742	F	40	82301	0	3.43e-15
Chromosome 1	40	51697	F	40	66940	0	3.43e-15
Chromosome 1	40	51697	F	40	82301	0	3.43e-15
Chromosome 1	49	47023	F	49	93131	-3	6.51e-15
Chromosome 1	39	96832	P	39	97589	0	1.37e-14
Chromosome 1	46	3111	F	46	56065	-3	3.43e-13
Chromosome 1	40	7041	F	40	66841	-1	4.11e-13
Chromosome 1	43	33374	F	43	43088	-2	4.35e-13
Chromosome 1	43	121091	F	43	121112	-2	4.35e-13
Chromosome 1	36	20264	P	36	47967	0	8.78e-13
Chromosome 1	45	961	F	45	32398	-3	1.28e-12
Chromosome 1	42	28193	F	42	53896	-2	1.66e-12
Chromosome 1	35	6917	F	35	32789	0	3.51e-12
Chromosome 1	35	7538	P	35	96832	0	3.51e-12
Chromosome 1	35	7538	F	35	97593	0	3.51e-12
Chromosome 1	35	46529	F	35	91469	0	3.51e-12
Chromosome 1	38	15222	F	38	88673	-1	6.25e-12
Chromosome 1	38	62684	F	38	96831	-1	6.25e-12
Chromosome 1	34	1078	P	34	119206	0	1.4e-11
Chromosome 1	34	36808	P	34	45121	0	1.4e-11
Chromosome 1	43	51483	F	43	121091	-3	1.79e-11
Chromosome 1	40	3158	F	40	56120	-2	2.41e-11
Chromosome 1	40	22203	F	40	62405	-2	2.41e-11
Chromosome 1	37	11984	P	37	110976	-1	2.44e-11
Chromosome 1	37	21567	F	37	21595	-1	2.44e-11
Chromosome 1	37	62685	P	37	97591	-1	2.44e-11
Chromosome 1	33	6375	P	33	119204	0	5.62e-11
Chromosome 1	33	12214	P	33	64886	0	5.62e-11
Chromosome 1	33	15636	P	33	64288	0	5.62e-11
Chromosome 1	33	42875	F	33	90778	0	5.62e-11
Chromosome 1	33	51514	F	33	121143	0	5.62e-11
Chromosome 1	42	13885	P	42	82328	-3	6.64e-11
Chromosome 1	39	6957	F	39	7042	-2	9.15e-11
Chromosome 1	39	7534	P	39	62685	-2	9.15e-11
Chromosome 1	39	35933	P	39	99418	-2	9.15e-11
Chromosome 1	39	105129	F	39	105157	-2	9.15e-11
Chromosome 1	36	4751	F	36	47966	-1	9.48e-11
Chromosome 1	36	6916	P	36	97593	-1	9.48e-11
Chromosome 1	36	7538	P	36	32788	-1	9.48e-11
Chromosome 1	36	29510	P	36	44750	-1	9.48e-11
Chromosome 1	32	962	F	32	13845	0	2.25e-10
Chromosome 1	32	1078	P	32	62340	0	2.25e-10
Chromosome 1	32	9380	F	32	15845	0	2.25e-10
Chromosome 1	32	13845	F	32	32399	0	2.25e-10
Chromosome 1	41	1019	P	41	66967	-3	2.47e-10
Chromosome 1	41	6957	F	41	15586	-3	2.47e-10
Chromosome 1	41	6957	F	41	66842	-3	2.47e-10
Chromosome 1	41	6957	F	41	82203	-3	2.47e-10
Chromosome 1	41	69909	P	41	82328	-3	2.47e-10
Chromosome 1	38	961	P	38	114226	-2	3.47e-10
Chromosome 1	38	15446	F	38	84564	-2	3.47e-10
Chromosome 1	35	960	P	35	67015	-1	3.69e-10
Chromosome 1	35	6917	P	35	7538	-1	3.69e-10
Chromosome 1	35	6917	F	35	96832	-1	3.69e-10
Chromosome 1	35	32789	F	35	96832	-1	3.69e-10
Chromosome 1	35	32789	P	35	97593	-1	3.69e-10
Chromosome 1	35	45255	F	35	96833	-1	3.69e-10
Chromosome 1	35	45255	P	35	97592	-1	3.69e-10
Chromosome 1	35	119617	F	35	119679	-1	3.69e-10
Chromosome 1	31	1046	F	31	64288	0	8.99e-10
Chromosome 1	31	1081	F	31	6375	0	8.99e-10
Chromosome 1	31	1083	F	31	66794	0	8.99e-10
Chromosome 1	31	3133	P	31	70216	0	8.99e-10
Chromosome 1	31	4756	P	31	20265	0	8.99e-10
Chromosome 1	31	7006	P	31	62407	0	8.99e-10
Chromosome 1	31	16431	P	31	43058	0	8.99e-10
Chromosome 1	31	69079	F	31	69827	0	8.99e-10
Chromosome 1	40	1020	P	40	82328	-3	9.15e-10
Chromosome 1	40	6997	P	40	22205	-3	9.15e-10
Chromosome 1	40	13887	P	40	66967	-3	9.15e-10
Chromosome 1	40	66967	P	40	69910	-3	9.15e-10
Chromosome 1	40	66967	F	40	113452	-3	9.15e-10
Chromosome 1	40	82328	F	40	113452	-3	9.15e-10
Chromosome 1	37	7537	P	37	45040	-2	1.32e-09
Chromosome 1	34	6195	P	34	45255	-1	1.43e-09
Chromosome 1	34	7538	P	34	45255	-1	1.43e-09
Chromosome 1	34	15448	F	34	62588	-1	1.43e-09
Chromosome 1	34	20191	P	34	89657	-1	1.43e-09
Chromosome 1	34	21287	F	34	60475	-1	1.43e-09
Chromosome 1	34	32397	P	34	114231	-1	1.43e-09
Chromosome 1	34	47578	F	34	62404	-1	1.43e-09
Chromosome 1	34	66794	P	34	119201	-1	1.43e-09
Chromosome 1	39	21497	P	39	66967	-3	3.38e-09
Chromosome 1	39	21497	P	39	82328	-3	3.38e-09
Chromosome 1	30	960	P	30	45004	0	3.6e-09
Chromosome 1	30	6880	P	30	47828	0	3.6e-09
Chromosome 1	30	6880	P	30	60379	0	3.6e-09
Chromosome 1	30	7814	P	30	15596	0	3.6e-09
Chromosome 1	30	7814	P	30	66852	0	3.6e-09
Chromosome 1	30	7814	P	30	82213	0	3.6e-09
Chromosome 1	30	15663	F	30	66975	0	3.6e-09
Chromosome 1	30	15663	F	30	82336	0	3.6e-09
Chromosome 1	30	20153	F	30	60448	0	3.6e-09
Chromosome 1	30	22003	F	30	108084	0	3.6e-09
Chromosome 1	30	22003	P	30	118747	0	3.6e-09
Chromosome 1	30	22345	P	30	60448	0	3.6e-09
Chromosome 1	30	32397	F	30	118445	0	3.6e-09
Chromosome 1	30	33290	F	30	114235	0	3.6e-09
Chromosome 1	36	15546	F	36	96832	-2	4.98e-09
Chromosome 1	36	15546	P	36	97592	-2	4.98e-09
Chromosome 1	33	6375	P	33	62336	-1	5.56e-09
Chromosome 1	33	7004	P	33	47581	-1	5.56e-09
Chromosome 1	33	12362	P	33	64708	-1	5.56e-09
Chromosome 1	33	32398	P	33	67016	-1	5.56e-09
Chromosome 1	33	121101	F	33	121122	-1	5.56e-09
Chromosome 1	38	6918	F	38	45255	-3	1.25e-08
Chromosome 1	38	22211	F	38	45007	-3	1.25e-08
Chromosome 1	38	51637	P	38	66967	-3	1.25e-08
Chromosome 1	38	51637	P	38	82328	-3	1.25e-08
Chromosome 1	35	6195	F	35	7538	-2	1.88e-08
Chromosome 1	35	6195	P	35	96832	-2	1.88e-08
Chromosome 1	35	6195	F	35	97593	-2	1.88e-08
Chromosome 1	35	6917	F	35	62685	-2	1.88e-08
Chromosome 1	35	7538	P	35	15546	-2	1.88e-08
Chromosome 1	35	32789	F	35	62685	-2	1.88e-08
Chromosome 1	35	45041	F	35	62685	-2	1.88e-08
Chromosome 1	35	45041	F	35	96832	-2	1.88e-08
Chromosome 1	35	45041	P	35	97593	-2	1.88e-08
Chromosome 1	35	45255	F	35	62686	-2	1.88e-08
Chromosome 1	35	47037	F	35	93145	-2	1.88e-08
Chromosome 1	35	67014	F	35	114229	-2	1.88e-08
Chromosome 1	35	89710	P	35	98671	-2	1.88e-08
Chromosome 1	32	13845	P	32	67016	-1	2.16e-08
Chromosome 1	32	13845	P	32	114231	-1	2.16e-08
Chromosome 1	37	5995	F	37	62631	-3	4.6e-08
Chromosome 1	37	44922	P	37	62631	-3	4.6e-08
Chromosome 1	37	62631	F	37	118520	-3	4.6e-08
Chromosome 1	34	13842	P	34	108112	-2	7.09e-08
Chromosome 1	34	20475	P	34	44976	-2	7.09e-08
Chromosome 1	34	20475	F	34	118469	-2	7.09e-08
Chromosome 1	34	20504	F	34	45042	-2	7.09e-08
Chromosome 1	34	22203	F	34	47579	-2	7.09e-08
Chromosome 1	34	32790	F	34	45255	-2	7.09e-08
Chromosome 1	34	33284	F	34	108109	-2	7.09e-08
Chromosome 1	31	6377	P	31	60699	-1	8.36e-08
Chromosome 1	31	6377	F	31	66794	-1	8.36e-08
Chromosome 1	31	24825	P	31	44694	-1	8.36e-08
Chromosome 1	31	60699	F	31	119204	-1	8.36e-08
Chromosome 1	31	108112	F	31	114232	-1	8.36e-08
Chromosome 1	36	6194	P	36	32789	-3	1.69e-07
Chromosome 1	36	15546	F	36	62685	-3	1.69e-07
Chromosome 1	36	15547	F	36	45255	-3	1.69e-07
Chromosome 1	36	32788	F	36	45040	-3	1.69e-07
Chromosome 1	36	41165	P	36	57542	-3	1.69e-07
Chromosome 1	36	46936	F	36	70301	-3	1.69e-07
Chromosome 1	33	60697	F	33	62334	-2	2.67e-07
Chromosome 1	33	66866	F	33	113407	-2	2.67e-07
Chromosome 1	33	82227	F	33	113407	-2	2.67e-07
Chromosome 1	30	960	F	30	118445	-1	3.24e-07
Chromosome 1	30	963	P	30	22264	-1	3.24e-07
Chromosome 1	30	6967	P	30	7814	-1	3.24e-07
Chromosome 1	30	9381	F	30	62365	-1	3.24e-07
Chromosome 1	30	9381	F	30	119233	-1	3.24e-07
Chromosome 1	30	13843	F	30	118445	-1	3.24e-07
Chromosome 1	30	13846	P	30	22264	-1	3.24e-07
Chromosome 1	30	15846	F	30	62365	-1	3.24e-07
Chromosome 1	30	15846	F	30	119233	-1	3.24e-07
Chromosome 1	30	22264	P	30	32400	-1	3.24e-07
Chromosome 1	30	24812	P	30	43043	-1	3.24e-07
Chromosome 1	30	32397	P	30	33290	-1	3.24e-07
Chromosome 1	30	32397	P	30	45004	-1	3.24e-07
Chromosome 1	30	33290	P	30	118445	-1	3.24e-07
Chromosome 1	30	33387	F	30	43101	-1	3.24e-07
Chromosome 1	30	45004	F	30	67020	-1	3.24e-07
Chromosome 1	30	60701	P	30	66793	-1	3.24e-07
Chromosome 1	30	114235	P	30	118445	-1	3.24e-07
Chromosome 1	35	6195	P	35	6917	-3	6.2e-07
Chromosome 1	35	6195	P	35	62685	-3	6.2e-07
Chromosome 1	35	6917	F	35	15546	-3	6.2e-07
Chromosome 1	35	6917	F	35	45041	-3	6.2e-07
Chromosome 1	35	7052	P	35	7809	-3	6.2e-07
Chromosome 1	35	15546	F	35	32789	-3	6.2e-07
Chromosome 1	35	20504	F	35	32790	-3	6.2e-07
Chromosome 1	35	22253	F	35	108101	-3	6.2e-07
Chromosome 1	35	32395	P	35	108112	-3	6.2e-07
Chromosome 1	32	961	P	32	33287	-2	1e-06
Chromosome 1	32	1028	P	32	66967	-2	1e-06
Chromosome 1	32	1028	P	32	82328	-2	1e-06
Chromosome 1	32	6513	P	32	60743	-2	1e-06
Chromosome 1	32	6853	F	32	33387	-2	1e-06
Chromosome 1	32	7007	P	32	22262	-2	1e-06
Chromosome 1	32	9379	P	32	47999	-2	1e-06
Chromosome 1	32	13895	P	32	66967	-2	1e-06
Chromosome 1	32	13895	P	32	82328	-2	1e-06
Chromosome 1	32	15448	P	32	47794	-2	1e-06
Chromosome 1	32	15448	P	32	60345	-2	1e-06
Chromosome 1	32	21636	F	32	22232	-2	1e-06
Chromosome 1	32	27046	P	32	88673	-2	1e-06
Chromosome 1	32	62407	F	32	108055	-2	1e-06
Chromosome 1	32	62407	P	32	118774	-2	1e-06
Chromosome 1	32	62588	F	32	84566	-2	1e-06
Chromosome 1	32	69918	P	32	82328	-2	1e-06
Chromosome 1	34	962	P	34	62404	-3	2.27e-06
Chromosome 1	34	1079	P	34	7484	-3	2.27e-06
Chromosome 1	34	6918	F	34	20504	-3	2.27e-06
Chromosome 1	34	7480	F	34	15842	-3	2.27e-06
Chromosome 1	34	7482	F	34	119231	-3	2.27e-06
Chromosome 1	34	7538	P	34	20504	-3	2.27e-06
Chromosome 1	34	15220	P	34	27046	-3	2.27e-06
Chromosome 1	34	16453	P	34	44697	-3	2.27e-06
Chromosome 1	34	20504	F	34	62686	-3	2.27e-06
Chromosome 1	34	20504	F	34	96833	-3	2.27e-06
Chromosome 1	34	20504	P	34	97593	-3	2.27e-06
Chromosome 1	34	22260	F	34	62432	-3	2.27e-06
Chromosome 1	34	45042	F	34	45255	-3	2.27e-06
Chromosome 1	31	962	P	31	108112	-2	3.76e-06
Chromosome 1	31	1048	P	31	82270	-2	3.76e-06
Chromosome 1	31	1050	P	31	4915	-2	3.76e-06
Chromosome 1	31	1083	P	31	60699	-2	3.76e-06
Chromosome 1	31	6852	P	31	66879	-2	3.76e-06
Chromosome 1	31	6852	P	31	82240	-2	3.76e-06
Chromosome 1	31	7006	P	31	108055	-2	3.76e-06
Chromosome 1	31	7006	F	31	118775	-2	3.76e-06
Chromosome 1	31	7065	P	31	51634	-2	3.76e-06
Chromosome 1	31	7484	P	31	66793	-2	3.76e-06
Chromosome 1	31	7813	P	31	60317	-2	3.76e-06
Chromosome 1	31	13845	P	31	33287	-2	3.76e-06
Chromosome 1	31	15845	P	31	47999	-2	3.76e-06
Chromosome 1	31	22267	F	31	45004	-2	3.76e-06
Chromosome 1	31	26054	P	31	88684	-2	3.76e-06
Chromosome 1	31	32498	P	31	35928	-2	3.76e-06
Chromosome 1	31	33291	F	31	67021	-2	3.76e-06
Chromosome 1	31	51474	F	31	51495	-2	3.76e-06
Chromosome 1	31	62336	P	31	66794	-2	3.76e-06
Chromosome 1	33	3731	P	33	20072	-3	8.28e-06
Chromosome 1	33	7004	F	33	32397	-3	8.28e-06
Chromosome 1	33	7056	F	33	13921	-3	8.28e-06
Chromosome 1	33	7056	P	33	15628	-3	8.28e-06
Chromosome 1	33	7056	F	33	21530	-3	8.28e-06
Chromosome 1	33	7056	F	33	51669	-3	8.28e-06
Chromosome 1	33	7056	F	33	69944	-3	8.28e-06
Chromosome 1	33	7056	P	33	113425	-3	8.28e-06
Chromosome 1	33	7482	F	33	62363	-3	8.28e-06
Chromosome 1	33	7485	F	33	119206	-3	8.28e-06
Chromosome 1	33	10585	P	33	100775	-3	8.28e-06
Chromosome 1	33	13843	P	33	108055	-3	8.28e-06
Chromosome 1	33	13843	F	33	118773	-3	8.28e-06
Chromosome 1	33	13844	P	33	62406	-3	8.28e-06
Chromosome 1	33	22261	F	33	33284	-3	8.28e-06
Chromosome 1	30	1049	P	30	66909	-2	1.41e-05
Chromosome 1	30	4917	P	30	13916	-2	1.41e-05
Chromosome 1	30	4917	F	30	15636	-2	1.41e-05
Chromosome 1	30	4917	P	30	21525	-2	1.41e-05
Chromosome 1	30	4917	P	30	51664	-2	1.41e-05
Chromosome 1	30	4917	P	30	64291	-2	1.41e-05
Chromosome 1	30	4917	P	30	69939	-2	1.41e-05
Chromosome 1	30	4917	F	30	113433	-2	1.41e-05
Chromosome 1	30	6191	F	30	23019	-2	1.41e-05
Chromosome 1	30	6349	P	30	9381	-2	1.41e-05
Chromosome 1	30	6349	P	30	15846	-2	1.41e-05
Chromosome 1	30	6924	P	30	97591	-2	1.41e-05
Chromosome 1	30	7484	F	30	9381	-2	1.41e-05
Chromosome 1	30	7484	P	30	47999	-2	1.41e-05
Chromosome 1	30	7545	P	30	45039	-2	1.41e-05
Chromosome 1	30	13845	P	30	45002	-2	1.41e-05
Chromosome 1	30	15442	F	30	69822	-2	1.41e-05
Chromosome 1	30	15596	F	30	60317	-2	1.41e-05
Chromosome 1	30	21613	F	30	60320	-2	1.41e-05
Chromosome 1	30	22264	F	30	62407	-2	1.41e-05
Chromosome 1	30	22264	F	30	67017	-2	1.41e-05
Chromosome 1	30	22264	F	30	108055	-2	1.41e-05
Chromosome 1	30	22264	F	30	114232	-2	1.41e-05
Chromosome 1	30	22264	P	30	118776	-2	1.41e-05
Chromosome 1	30	32798	F	30	45050	-2	1.41e-05
Chromosome 1	30	33290	F	30	45004	-2	1.41e-05
Chromosome 1	30	33387	P	30	66879	-2	1.41e-05
Chromosome 1	30	33387	P	30	82240	-2	1.41e-05
Chromosome 1	30	45004	F	30	114235	-2	1.41e-05
Chromosome 1	30	47705	F	30	66880	-2	1.41e-05
Chromosome 1	30	47705	F	30	82241	-2	1.41e-05
Chromosome 1	30	47797	P	30	62587	-2	1.41e-05
Chromosome 1	30	60317	F	30	66852	-2	1.41e-05
Chromosome 1	30	60317	F	30	82213	-2	1.41e-05
Chromosome 1	30	60348	P	30	62587	-2	1.41e-05
Chromosome 1	30	62694	F	30	96841	-2	1.41e-05
Chromosome 1	30	62694	P	30	97589	-2	1.41e-05
Chromosome 1	30	67021	P	30	118444	-2	1.41e-05
Chromosome 1	32	961	F	32	7005	-3	3.01e-05
Chromosome 1	32	5140	F	32	21553	-3	3.01e-05
Chromosome 1	32	6851	F	32	43099	-3	3.01e-05
Chromosome 1	32	7002	F	32	118443	-3	3.01e-05
Chromosome 1	32	13915	P	32	82269	-3	3.01e-05
Chromosome 1	32	15635	F	32	82269	-3	3.01e-05
Chromosome 1	32	21524	P	32	82269	-3	3.01e-05
Chromosome 1	32	21582	P	32	89659	-3	3.01e-05
Chromosome 1	32	32399	P	32	62406	-3	3.01e-05
Chromosome 1	32	45007	F	32	62413	-3	3.01e-05
Chromosome 1	32	46949	F	32	70314	-3	3.01e-05
Chromosome 1	32	47794	P	32	84566	-3	3.01e-05
Chromosome 1	32	51663	P	32	82269	-3	3.01e-05
Chromosome 1	32	60345	P	32	84566	-3	3.01e-05
Chromosome 1	32	69938	P	32	82269	-3	3.01e-05
Chromosome 1	32	82269	F	32	113432	-3	3.01e-05
Chromosome 1	31	962	P	31	108055	-3	0.000109
Chromosome 1	31	962	F	31	118775	-3	0.000109
Chromosome 1	31	1019	P	31	7065	-3	0.000109
Chromosome 1	31	5990	P	31	6749	-3	0.000109
Chromosome 1	31	6001	P	31	66880	-3	0.000109
Chromosome 1	31	6001	P	31	82241	-3	0.000109
Chromosome 1	31	6375	P	31	7485	-3	0.000109
Chromosome 1	31	6749	F	31	44933	-3	0.000109
Chromosome 1	31	6749	P	31	118515	-3	0.000109
Chromosome 1	31	7006	F	31	13845	-3	0.000109
Chromosome 1	31	7487	F	31	62340	-3	0.000109
Chromosome 1	31	11994	P	31	110972	-3	0.000109
Chromosome 1	31	13916	P	31	66908	-3	0.000109
Chromosome 1	31	15233	P	31	26054	-3	0.000109
Chromosome 1	31	15560	F	31	45268	-3	0.000109
Chromosome 1	31	15575	P	31	45066	-3	0.000109
Chromosome 1	31	15635	F	31	66908	-3	0.000109
Chromosome 1	31	21525	P	31	66908	-3	0.000109
Chromosome 1	31	22205	F	31	108055	-3	0.000109
Chromosome 1	31	22205	P	31	118775	-3	0.000109
Chromosome 1	31	22267	P	31	118444	-3	0.000109
Chromosome 1	31	28209	F	31	53912	-3	0.000109
Chromosome 1	31	32399	P	31	108055	-3	0.000109
Chromosome 1	31	32399	F	31	118775	-3	0.000109
Chromosome 1	31	33385	P	31	47705	-3	0.000109
Chromosome 1	31	43088	P	31	66908	-3	0.000109
Chromosome 1	31	43088	P	31	82269	-3	0.000109
Chromosome 1	31	43089	F	31	62627	-3	0.000109
Chromosome 1	31	43099	P	31	47705	-3	0.000109
Chromosome 1	31	43100	P	31	66879	-3	0.000109
Chromosome 1	31	43100	P	31	82240	-3	0.000109
Chromosome 1	31	44922	F	31	66880	-3	0.000109
Chromosome 1	31	44922	F	31	82241	-3	0.000109
Chromosome 1	31	47581	F	31	108055	-3	0.000109
Chromosome 1	31	47581	P	31	118775	-3	0.000109
Chromosome 1	31	47856	P	31	99052	-3	0.000109
Chromosome 1	31	51664	P	31	66908	-3	0.000109
Chromosome 1	31	62436	F	31	67017	-3	0.000109
Chromosome 1	31	64290	P	31	82270	-3	0.000109
Chromosome 1	31	66729	P	31	75919	-3	0.000109
Chromosome 1	31	66880	P	31	118526	-3	0.000109
Chromosome 1	31	66908	P	31	69939	-3	0.000109
Chromosome 1	31	66908	F	31	113432	-3	0.000109
Chromosome 1	31	67017	F	31	108112	-3	0.000109
Chromosome 1	31	76905	P	31	110860	-3	0.000109
Chromosome 1	31	76936	F	31	94509	-3	0.000109
Chromosome 1	31	82241	P	31	118526	-3	0.000109
Chromosome 1	31	105167	F	31	119236	-3	0.000109
Chromosome 1	30	969	P	30	47575	-3	0.000394
Chromosome 1	30	3133	F	30	56087	-3	0.000394
Chromosome 1	30	6002	F	30	6852	-3	0.000394
Chromosome 1	30	6002	P	30	47705	-3	0.000394
Chromosome 1	30	6377	P	30	107772	-3	0.000394
Chromosome 1	30	6852	P	30	44922	-3	0.000394
Chromosome 1	30	6852	F	30	118527	-3	0.000394
Chromosome 1	30	6967	F	30	60317	-3	0.000394
Chromosome 1	30	7065	P	30	13887	-3	0.000394
Chromosome 1	30	7065	P	30	69910	-3	0.000394
Chromosome 1	30	7065	F	30	113462	-3	0.000394
Chromosome 1	30	7485	F	30	60701	-3	0.000394
Chromosome 1	30	7542	P	30	119649	-3	0.000394
Chromosome 1	30	7542	P	30	119680	-3	0.000394
Chromosome 1	30	7813	P	30	21611	-3	0.000394
Chromosome 1	30	9381	F	30	105136	-3	0.000394
Chromosome 1	30	9381	F	30	105164	-3	0.000394
Chromosome 1	30	15447	F	30	69079	-3	0.000394
Chromosome 1	30	15548	F	30	119650	-3	0.000394
Chromosome 1	30	15548	F	30	119681	-3	0.000394
Chromosome 1	30	15622	F	30	21496	-3	0.000394
Chromosome 1	30	15846	F	30	105136	-3	0.000394
Chromosome 1	30	15846	F	30	105164	-3	0.000394
Chromosome 1	30	20512	P	30	23019	-3	0.000394
Chromosome 1	30	21496	F	30	113419	-3	0.000394
Chromosome 1	30	22205	F	30	22264	-3	0.000394
Chromosome 1	30	22220	F	30	45016	-3	0.000394
Chromosome 1	30	22264	F	30	47581	-3	0.000394
Chromosome 1	30	28300	P	30	90832	-3	0.000394
Chromosome 1	30	28308	P	30	32033	-3	0.000394
Chromosome 1	30	34020	F	30	36801	-3	0.000394
Chromosome 1	30	35944	P	30	99416	-3	0.000394
Chromosome 1	30	44677	P	30	99447	-3	0.000394
Chromosome 1	30	44922	F	30	47705	-3	0.000394
Chromosome 1	30	45043	F	30	119650	-3	0.000394
Chromosome 1	30	45043	F	30	119681	-3	0.000394
Chromosome 1	30	45263	F	30	62694	-3	0.000394
Chromosome 1	30	47705	P	30	118527	-3	0.000394
Chromosome 1	30	47999	P	30	62365	-3	0.000394
Chromosome 1	30	47999	P	30	105136	-3	0.000394
Chromosome 1	30	47999	P	30	105164	-3	0.000394
Chromosome 1	30	47999	P	30	119233	-3	0.000394
Chromosome 1	30	60407	P	30	99053	-3	0.000394
Chromosome 1	30	62585	F	30	69825	-3	0.000394
Chromosome 1	30	64291	P	30	66909	-3	0.000394
Chromosome 1	30	96834	F	30	119650	-3	0.000394
Chromosome 1	30	96834	F	30	119681	-3	0.000394
Chromosome 1	30	97597	P	30	119649	-3	0.000394
Chromosome 1	30	97597	P	30	119680	-3	0.000394
Chromosome 1	30	107772	F	30	119205	-3	0.000394
Chromosome 1	30	108115	P	30	118445	-3	0.000394
Chromosome 2	114	13713	F	114	27928	-2	2.98e-55
Chromosome 2	88	36523	F	88	36552	0	2.31e-44
Chromosome 2	81	13746	F	81	27961	-1	9.21e-38
Chromosome 2	65	7276	F	65	81931	0	1.63e-30
Chromosome 2	66	24085	F	66	86047	-1	8.06e-29
Chromosome 2	60	4629	F	60	36098	0	1.67e-27
Chromosome 2	59	36523	F	59	36581	0	6.67e-27
Chromosome 2	65	36177	F	65	61669	-3	1.92e-24
Chromosome 2	56	24020	P	56	61626	-1	7.17e-23
Chromosome 2	51	4833	P	51	61740	0	4.37e-22
Chromosome 2	60	36186	F	60	61678	-3	1.54e-21
Chromosome 2	47	24300	P	47	36096	0	1.12e-19
Chromosome 2	45	4629	P	45	24300	0	1.79e-18
Chromosome 2	45	10692	F	45	37610	0	1.79e-18
Chromosome 2	47	36195	F	47	61687	-1	1.58e-17
Chromosome 2	43	24137	P	43	84775	0	2.86e-17
Chromosome 2	42	68924	F	42	83981	0	1.15e-16
Chromosome 2	46	87980	F	46	88022	-2	4.17e-15
Chromosome 2	37	23843	F	37	68362	0	1.17e-13
Chromosome 2	43	61731	F	43	84758	-2	2.33e-13
Chromosome 2	35	4656	F	35	15965	0	1.88e-12
Chromosome 2	35	15746	P	35	36155	0	1.88e-12
Chromosome 2	38	12206	P	38	86282	-1	3.34e-12
Chromosome 2	41	61973	F	41	86468	-2	3.38e-12
Chromosome 2	34	4686	P	34	35650	0	7.5e-12
Chromosome 2	33	15965	F	33	36125	0	3e-11
Chromosome 2	33	18036	F	33	59793	0	3e-11
Chromosome 2	33	24222	P	33	86316	0	3e-11
Chromosome 2	32	4854	P	32	84765	0	1.2e-10
Chromosome 2	32	87994	F	32	88036	0	1.2e-10
Chromosome 2	31	84248	F	31	86240	0	4.8e-10
Chromosome 2	40	26114	F	40	26153	-3	4.89e-10
Chromosome 2	34	15995	P	34	24222	-1	7.66e-10
Chromosome 2	34	61423	P	34	85229	-1	7.66e-10
Chromosome 2	39	5273	P	39	67114	-3	1.81e-09
Chromosome 2	30	15922	P	30	24036	0	1.92e-09
Chromosome 2	30	36523	F	30	36610	0	1.92e-09
Chromosome 2	30	61740	F	30	84767	0	1.92e-09
Chromosome 2	36	35649	F	36	61635	-2	2.66e-09
Chromosome 2	33	15996	F	33	86316	-1	2.97e-09
Chromosome 2	33	36523	P	33	59098	-1	2.97e-09
Chromosome 2	33	36552	P	33	59098	-1	2.97e-09
Chromosome 2	33	36581	P	33	59098	-1	2.97e-09
Chromosome 2	38	4833	P	38	84808	-3	6.68e-09
Chromosome 2	38	16260	F	38	61415	-3	6.68e-09
Chromosome 2	38	61753	F	38	84808	-3	6.68e-09
Chromosome 2	35	15966	F	35	61702	-2	1e-08
Chromosome 2	32	3402	F	32	35595	-1	1.15e-08
Chromosome 2	32	16271	P	32	85228	-1	1.15e-08
Chromosome 2	32	36266	F	32	84804	-1	1.15e-08
Chromosome 2	37	10699	F	37	61977	-3	2.46e-08
Chromosome 2	37	37617	F	37	61977	-3	2.46e-08
Chromosome 2	34	4657	F	34	61702	-2	3.79e-08
Chromosome 2	34	4686	P	34	61636	-2	3.79e-08
Chromosome 2	34	15922	F	34	61636	-2	3.79e-08
Chromosome 2	34	24032	P	34	61423	-2	3.79e-08
Chromosome 2	31	36834	P	31	84246	-1	4.47e-08
Chromosome 2	36	12146	F	36	85230	-3	9.04e-08
Chromosome 2	36	24031	P	36	35649	-3	9.04e-08
Chromosome 2	36	58965	P	36	63588	-3	9.04e-08
Chromosome 2	33	4627	P	33	23787	-2	1.43e-07
Chromosome 2	33	37014	P	33	84246	-2	1.43e-07
Chromosome 2	30	4892	P	30	61679	-1	1.73e-07
Chromosome 2	30	12146	F	30	24033	-1	1.73e-07
Chromosome 2	30	12146	P	30	61426	-1	1.73e-07
Chromosome 2	30	36610	P	30	59101	-1	1.73e-07
Chromosome 2	30	87466	P	30	88568	-1	1.73e-07
Chromosome 2	35	24031	F	35	85228	-3	3.32e-07
Chromosome 2	35	24289	P	35	61672	-3	3.32e-07
Chromosome 2	35	29325	F	35	40233	-3	3.32e-07
Chromosome 2	32	4657	F	32	36210	-2	5.36e-07
Chromosome 2	32	15966	F	32	36210	-2	5.36e-07
Chromosome 2	32	23785	P	32	24149	-2	5.36e-07
Chromosome 2	32	36126	F	32	36210	-2	5.36e-07
Chromosome 2	32	36126	F	32	61702	-2	5.36e-07
Chromosome 2	32	84816	P	32	86041	-2	5.36e-07
Chromosome 2	34	4686	F	34	24032	-3	1.21e-06
Chromosome 2	34	4841	F	34	36095	-3	1.21e-06
Chromosome 2	34	4888	F	34	36550	-3	1.21e-06
Chromosome 2	34	4888	F	34	36579	-3	1.21e-06
Chromosome 2	34	15922	F	34	61423	-3	1.21e-06
Chromosome 2	34	36095	P	34	61749	-3	1.21e-06
Chromosome 2	34	52034	F	34	79607	-3	1.21e-06
Chromosome 2	34	61423	F	34	61636	-3	1.21e-06
Chromosome 2	31	4893	P	31	36185	-2	2.01e-06
Chromosome 2	31	12149	P	31	15921	-2	2.01e-06
Chromosome 2	31	23786	F	31	84775	-2	2.01e-06
Chromosome 2	31	23787	F	31	24314	-2	2.01e-06
Chromosome 2	31	23787	P	31	36098	-2	2.01e-06
Chromosome 2	31	36832	P	31	86240	-2	2.01e-06
Chromosome 2	31	37014	P	31	86240	-2	2.01e-06
Chromosome 2	33	4842	P	33	24314	-3	4.42e-06
Chromosome 2	33	24314	F	33	61749	-3	4.42e-06
Chromosome 2	30	4410	P	30	24228	-2	7.52e-06
Chromosome 2	30	4411	F	30	86314	-2	7.52e-06
Chromosome 2	30	12146	P	30	61639	-2	7.52e-06
Chromosome 2	30	12149	P	30	16268	-2	7.52e-06
Chromosome 2	30	61761	F	30	84816	-2	7.52e-06
Chromosome 2	32	3354	F	32	80947	-3	1.61e-05
Chromosome 2	32	4844	P	32	23786	-3	1.61e-05
Chromosome 2	32	4888	F	32	36608	-3	1.61e-05
Chromosome 2	32	4890	F	32	24285	-3	1.61e-05
Chromosome 2	32	4890	F	32	36523	-3	1.61e-05
Chromosome 2	32	5270	P	32	37625	-3	1.61e-05
Chromosome 2	32	14587	P	32	37013	-3	1.61e-05
Chromosome 2	32	16239	P	32	86110	-3	1.61e-05
Chromosome 2	32	23786	F	32	61748	-3	1.61e-05
Chromosome 2	32	23818	P	32	86283	-3	1.61e-05
Chromosome 2	31	3290	F	31	4689	-3	5.83e-05
Chromosome 2	31	3290	P	31	35650	-3	5.83e-05
Chromosome 2	31	3293	P	31	61633	-3	5.83e-05
Chromosome 2	31	3400	F	31	78817	-3	5.83e-05
Chromosome 2	31	4629	F	31	4844	-3	5.83e-05
Chromosome 2	31	4629	P	31	61749	-3	5.83e-05
Chromosome 2	31	4845	F	31	24149	-3	5.83e-05
Chromosome 2	31	12212	F	31	23819	-3	5.83e-05
Chromosome 2	31	14587	F	31	78820	-3	5.83e-05
Chromosome 2	31	15921	P	31	85233	-3	5.83e-05
Chromosome 2	31	15925	F	31	16271	-3	5.83e-05
Chromosome 2	31	16306	F	31	61984	-3	5.83e-05
Chromosome 2	31	16327	P	31	85237	-3	5.83e-05
Chromosome 2	31	24149	P	31	61748	-3	5.83e-05
Chromosome 2	31	29333	F	31	40241	-3	5.83e-05
Chromosome 2	31	36834	F	31	37016	-3	5.83e-05
Chromosome 2	30	3293	F	30	12151	-3	0.000211
Chromosome 2	30	4630	F	30	24149	-3	0.000211
Chromosome 2	30	4630	P	30	84776	-3	0.000211
Chromosome 2	30	4687	F	30	12146	-3	0.000211
Chromosome 2	30	4694	P	30	15918	-3	0.000211
Chromosome 2	30	4772	P	30	61728	-3	0.000211
Chromosome 2	30	5272	P	30	10707	-3	0.000211
Chromosome 2	30	12146	P	30	35653	-3	0.000211
Chromosome 2	30	12201	F	30	86233	-3	0.000211
Chromosome 2	30	15922	F	30	35650	-3	0.000211
Chromosome 2	30	16003	P	30	24218	-3	0.000211
Chromosome 2	30	16306	F	30	86479	-3	0.000211
Chromosome 2	30	24082	P	30	84815	-3	0.000211
Chromosome 2	30	24149	P	30	24314	-3	0.000211
Chromosome 2	30	24149	F	30	36099	-3	0.000211
Chromosome 2	30	24314	F	30	84776	-3	0.000211
Chromosome 2	30	36099	P	30	84776	-3	0.000211
Chromosome 2	30	36187	P	30	36525	-3	0.000211
Chromosome 2	30	36187	P	30	36554	-3	0.000211
Chromosome 2	30	36187	P	30	36583	-3	0.000211
Chromosome 2	30	52831	P	30	82050	-3	0.000211
Chromosome 2	30	56535	F	30	88606	-3	0.000211
Chromosome 2	30	63648	P	30	83303	-3	0.000211
Chromosome 2	30	67124	P	30	67707	-3	0.000211

## Sheet: TableS9
Table S9. RNA editing sites and conversion type within Haloxylon ammodendron mitochondrial genome
Gene	Base	Aa	Triplet pos.	Bases	Codon	Aa change
atp1	302	101	2	C→U	GCG→GUG	A→V
atp1	488	163	2	C→U	GCG→GUG	A→V
atp1	514	172	1	C→U	CGU→UGU	R→C
atp1	752	251	2	C→U	GCU→GUU	A→V
atp1	799	267	1	C→U	CCU→UCU	P→S
atp1	1247	416	2	C→U	CCA→CUA	P→L
atp1	1316	439	2	C→U	GCG→GUG	A→V
atp4	59	20	2	C→U	UCU→UUU	S→F
atp4	118	40	1	C→U	CGU→UGU	R→C
atp4	176	59	2	C→U	GCG→GUG	A→V
atp4	215	72	2	C→U	UCG→UUG	S→L
atp4	227	76	2	C→U	CCC→CUC	P→L
atp4	248	83	2	C→U	CCU→CUU	P→L
atp4	311	104	2	C→U	GCG→GUG	A→V
atp4	395	132	2	C→U	UCA→UUA	S→L
atp4	407	136	2	C→U	CCA→CUA	P→L
atp4	416	139	2	C→U	ACU→AUU	T→I
atp4	431	144	2	C→U	ACC→AUC	T→I
atp4	542	181	2	C→U	GCG→GUG	A→V
atp6	119	40	2	C→U	ACU→AUU	T→I
atp6	142	48	1	C→U	CUU→UUU	L→F
atp6	373	125	1	C→U	CUC→UUC	L→F
atp6	461	154	2	C→U	UCA→UUA	S→L
atp6	520	174	1	C→U	CCU→UCU	P→S
atp6	523	175	1	C→U	CAU→UAU	H→Y
atp6	545	182	2	C→U	UCA→UUA	S→L
atp6	587	196	2	C→U	UCA→UUA	S→L
atp6	700	234	1	C→U	CUU→UUU	L→F
atp6	730	244	1	C→U	CAU→UAU	H→Y
atp6	784	262	1	C→U	CAA→UAA	Q→*
atp8	47	16	2	C→U	UCA→UUA	S→L
atp8	281	94	2	C→U	GCC→GUC	A→V
atp8	319	107	1	C→U	CCU→UCU	P→S
atp9	50	17	2	C→U	UCA→UUA	S→L
atp9	59	20	2	C→U	GCU→GUU	A→V
atp9	92	31	2	C→U	UCG→UUG	S→L
atp9	200	67	2	C→U	GCC→GUC	A→V
atp9	212	71	2	C→U	UCA→UUA	S→L
ccmB	28	10	1	C→U	CAU→UAU	H→Y
ccmB	80	27	2	C→U	UCG→UUG	S→L
ccmB	128	43	2	C→U	UCA→UUA	S→L
ccmB	133	45	1	C→U	CAU→UAU	H→Y
ccmB	149	50	2	C→U	CCG→CUG	P→L
ccmB	154	52	1	C→U	CGG→UGG	R→W
ccmB	160	54	1	C→U	CCU→UCU	P→S
ccmB	172	58	1	C→U	CCU→UCU	P→S
ccmB	179	60	2	C→U	CCU→CUU	P→L
ccmB	193	65	1	C→U	CUU→UUU	L→F
ccmB	286	96	1	C→U	CGG→UGG	R→W
ccmB	304	102	1	C→U	CGU→UGU	R→C
ccmB	367	123	1	C→U	CGG→UGG	R→W
ccmB	467	156	2	C→U	UCG→UUG	S→L
ccmB	485	162	2	C→U	UCA→UUA	S→L
ccmB	494	165	2	C→U	UCA→UUA	S→L
ccmB	503	168	2	C→U	UCA→UUA	S→L
ccmB	506	169	2	C→U	ACC→AUC	T→I
ccmB	512	171	2	C→U	UCU→UUU	S→F
ccmB	514	172	1	C→U	CGU→UGU	R→C
ccmB	551	184	2	C→U	UCA→UUA	S→L
ccmB	554	185	2	C→U	UCG→UUG	S→L
ccmB	569	190	2	C→U	UCU→UUU	S→F
ccmB	572	191	2	C→U	UCG→UUG	S→L
ccmB	596	199	2	C→U	UCG→UUG	S→L
ccmC	103	35	1	C→U	CAU→UAU	H→Y
ccmC	184	62	1	C→U	CGG→UGG	R→W
ccmC	266	89	2	C→U	UCU→UUU	S→F
ccmC	281	94	2	C→U	ACA→AUA	T→I
ccmC	299	100	2	C→U	UCU→UUU	S→F
ccmC	331	111	1	C→U	CGG→UGG	R→W
ccmC	395	132	2	C→U	UCG→UUG	S→L
ccmC	400	134	1	C→U	CUU→UUU	L→F
ccmC	436	146	1	C→U	CCU→UCU	P→S
ccmC	446	149	2	C→U	CCG→CUG	P→L
ccmC	451	151	1	C→U	CCU→UCU	P→S
ccmC	458	153	2	C→U	UCA→UUA	S→L
ccmC	463	155	1	C→U	CGU→UGU	R→C
ccmC	467	156	2	C→U	GCU→GUU	A→V
ccmC	473	158	2	C→U	CCG→CUG	P→L
ccmC	499	167	1	C→U	CCA→UCA	P→S
ccmC	521	174	2	C→U	UCG→UUG	S→L
ccmC	548	183	2	C→U	UCU→UUU	S→F
ccmC	568	190	1	C→U	CCU→UCU	P→S
ccmC	614	205	2	C→U	UCA→UUA	S→L
ccmC	619	207	1	C→U	CGU→UGU	R→C
ccmC	650	217	2	C→U	CCU→CUU	P→L
ccmC	656	219	2	C→U	CCA→CUA	P→L
ccmC	673	225	1	C→U	CCU→UCU	P→S
ccmFC	38	13	2	C→U	UCC→UUC	S→F
ccmFC	50	17	2	C→U	CCU→CUU	P→L
ccmFC	100	34	1	C→U	CCC→UCC	P→S
ccmFC	104	35	2	C→U	ACA→AUA	T→I
ccmFC	119	40	2	C→U	UCC→UUC	S→F
ccmFC	148	50	1	C→U	CCU→UCU	P→S
ccmFC	152	51	2	C→U	UCA→UUA	S→L
ccmFC	160	54	1	C→U	CUU→UUU	L→F
ccmFC	298	100	1	C→U	CGU→UGU	R→C
ccmFC	322	108	1	C→U	CUU→UUU	L→F
ccmFC	349	117	1	C→U	CCC→UCC	P→S
ccmFC	379	127	1	C→U	CGU→UGU	R→C
ccmFC	394	132	1	C→U	CGU→UGU	R→C
ccmFC	407	136	2	C→U	UCU→UUU	S→F
ccmFC	587	196	2	C→U	UCG→UUG	S→L
ccmFC	641	214	2	C→U	CCC→CUC	P→L
ccmFC	925	309	1	C→U	CGG→UGG	R→W
ccmFC	965	322	2	C→U	CCG→CUG	P→L
ccmFC	1012	338	1	C→U	CAU→UAU	H→Y
ccmFC	1133	378	2	C→U	CCA→CUA	P→L
ccmFC	1228	410	1	C→U	CGG→UGG	R→W
ccmFC	1262	421	2	C→U	UCG→UUG	S→L
ccmFN	29	10	2	C→U	UCG→UUG	S→L
ccmFN	37	13	1	C→U	CCG→UCG	P→S
ccmFN	98	33	2	C→U	CCU→CUU	P→L
ccmFN	151	51	1	C→U	CCU→UCU	P→S
ccmFN	256	86	1	C→U	CGG→UGG	R→W
ccmFN	349	117	1	C→U	CUU→UUU	L→F
ccmFN	356	119	2	C→U	UCC→UUC	S→F
ccmFN	688	230	1	C→U	CCU→UCU	P→S
ccmFN	689	230	2	C→U	UCU→UUU	S→F
ccmFN	736	246	1	C→U	CGU→UGU	R→C
ccmFN	758	253	2	C→U	UCA→UUA	S→L
ccmFN	770	257	2	C→U	CCA→CUA	P→L
ccmFN	785	262	2	C→U	UCA→UUA	S→L
ccmFN	1181	394	2	C→U	CCU→CUU	P→L
ccmFN	1289	430	2	C→U	CCA→CUA	P→L
ccmFN	1306	436	1	C→U	CAU→UAU	H→Y
ccmFN	1321	441	1	C→U	CGG→UGG	R→W
ccmFN	1372	458	1	C→U	CGG→UGG	R→W
ccmFN	1414	472	1	C→U	CUU→UUU	L→F
ccmFN	1435	479	1	C→U	CUU→UUU	L→F
ccmFN	1481	494	2	C→U	UCA→UUA	S→L
ccmFN	1504	502	1	C→U	CCC→UCC	P→S
ccmFN	1523	508	2	C→U	ACA→AUA	T→I
ccmFN	1619	540	2	C→U	GCC→GUC	A→V
ccmFN	1693	565	1	C→U	CAA→UAA	Q→*
cox1	92	31	2	C→U	ACU→AUU	T→I
cox1	134	45	2	C→U	ACA→AUA	T→I
cox1	199	67	1	C→U	CAU→UAU	H→Y
cox1	205	69	1	C→U	CUU→UUU	L→F
cox1	485	162	2	C→U	GCU→GUU	A→V
cox1	496	166	1	C→U	CUU→UUU	L→F
cox2	203	68	2	C→U	ACU→AUU	T→I
cox2	229	77	1	C→U	CCC→UCC	P→S
cox2	260	87	2	C→U	CCA→CUA	P→L
cox2	326	109	2	C→U	GCU→GUU	A→V
cox2	346	116	1	C→U	CGG→UGG	R→W
cox2	467	156	2	C→U	CCA→CUA	P→L
cox2	521	174	2	C→U	GCC→GUC	A→V
cox2	535	179	1	C→U	CGU→UGU	R→C
cox3	262	88	1	C→U	CAC→UAC	H→Y
cox3	266	89	2	C→U	UCA→UUA	S→L
cox3	301	101	1	C→U	CUU→UUU	L→F
cox3	385	129	1	C→U	CAU→UAU	H→Y
cox3	473	158	2	C→U	GCU→GUU	A→V
cox3	524	175	2	C→U	CCC→CUC	P→L
cox3	547	183	1	C→U	CCU→UCU	P→S
cox3	548	183	2	C→U	UCU→UUU	S→F
cox3	613	205	1	C→U	CAU→UAU	H→Y
cox3	616	206	1	C→U	CAU→UAU	H→Y
cox3	733	245	1	C→U	CUU→UUU	L→F
cob	283	95	1	C→U	CUC→UUC	L→F
cob	295	99	1	C→U	CAC→UAC	H→Y
cob	473	158	2	C→U	GCU→GUU	A→V
cob	679	227	1	C→U	CUU→UUU	L→F
cob	875	292	2	C→U	CCU→CUU	P→L
cob	884	295	2	C→U	UCG→UUG	S→L
cob	908	303	2	C→U	CCC→CUC	P→L
cob	1045	349	1	C→U	CCU→UCU	P→S
cob	1046	349	2	C→U	UCU→UUU	S→F
matR	26	9	2	C→U	CCC→CUC	P→L
matR	166	56	1	C→U	CAC→UAC	H→Y
matR	236	79	2	C→U	UCC→UUC	S→F
matR	292	98	1	C→U	CCC→UCC	P→S
matR	317	106	2	C→U	UCG→UUG	S→L
matR	413	138	2	C→U	UCG→UUG	S→L
matR	481	161	1	C→U	CCC→UCC	P→S
matR	482	161	2	C→U	UCC→UUC	S→F
matR	773	258	2	C→U	CCC→CUC	P→L
matR	1430	477	2	C→U	GCC→GUC	A→V
matR	1519	507	1	C→U	CCC→UCC	P→S
matR	1655	552	2	C→U	UCC→UUC	S→F
matR	1696	566	1	C→U	CGC→UGC	R→C
matR	1763	588	2	C→U	CCA→CUA	P→L
mttB	20	7	2	C→U	UCC→UUC	S→F
mttB	47	16	2	C→U	ACU→AUU	T→I
mttB	79	27	1	C→U	CGG→UGG	R→W
mttB	94	32	1	C→U	CUU→UUU	L→F
mttB	127	43	1	C→U	CCG→UCG	P→S
mttB	146	49	2	C→U	CCA→CUA	P→L
mttB	193	65	1	C→U	CGU→UGU	R→C
mttB	217	73	1	C→U	CCG→UCG	P→S
mttB	239	80	2	C→U	UCA→UUA	S→L
mttB	251	84	2	C→U	UCU→UUU	S→F
mttB	277	93	1	C→U	CAC→UAC	H→Y
mttB	346	116	1	C→U	CAU→UAU	H→Y
mttB	388	130	1	C→U	CUU→UUU	L→F
mttB	394	132	1	C→U	CGG→UGG	R→W
mttB	422	141	2	C→U	CCA→CUA	P→L
mttB	431	144	2	C→U	GCG→GUG	A→V
mttB	452	151	2	C→U	UCG→UUG	S→L
mttB	512	171	2	C→U	UCG→UUG	S→L
mttB	520	174	1	C→U	CCA→UCA	P→S
mttB	563	188	2	C→U	CCA→CUA	P→L
mttB	625	209	1	C→U	CCC→UCC	P→S
mttB	647	216	2	C→U	UCC→UUC	S→F
mttB	682	228	1	C→U	CGU→UGU	R→C
mttB	728	243	2	C→U	UCG→UUG	S→L
nad1	208	70	1	C→U	CCA→UCA	P→S
nad1	299	100	2	C→U	UCG→UUG	S→L
nad1	430	144	1	C→U	CGG→UGG	R→W
nad1	467	156	2	C→U	UCA→UUA	S→L
nad1	601	201	1	C→U	CCU→UCU	P→S
nad1	635	212	2	C→U	ACU→AUU	T→I
nad1	842	281	2	C→U	UCU→UUU	S→F
nad1	847	283	1	C→U	CUU→UUU	L→F
nad1	904	302	1	C→U	CUU→UUU	L→F
nad1	938	313	2	C→U	CCG→CUG	P→L
nad1	1045	349	1	C→U	CGG→UGG	R→W
nad2	347	116	2	C→U	ACA→AUA	T→I
nad2	578	193	2	C→U	UCG→UUG	S→L
nad2	752	251	2	C→U	UCC→UUC	S→F
nad2	770	257	2	C→U	GCA→GUA	A→V
nad2	793	265	1	C→U	CCU→UCU	P→S
nad2	815	272	2	C→U	CCC→CUC	P→L
nad2	818	273	2	C→U	ACC→AUC	T→I
nad2	1043	348	2	C→U	ACU→AUU	T→I
nad2	1100	367	2	C→U	UCA→UUA	S→L
nad2	1169	390	2	C→U	ACA→AUA	T→I
nad2	1310	437	2	C→U	GCC→GUC	A→V
nad3	89	30	2	C→U	UCU→UUU	S→F
nad3	229	77	1	C→U	CUU→UUU	L→F
nad3	245	82	2	C→U	ACC→AUC	T→I
nad3	271	91	1	C→U	CUC→UUC	L→F
nad3	296	99	2	C→U	UCU→UUU	S→F
nad3	340	114	1	C→U	CUC→UUC	L→F
nad4	71	24	2	C→U	UCU→UUU	S→F
nad4	82	28	1	C→U	CGG→UGG	R→W
nad4	139	47	1	C→U	CUU→UUU	L→F
nad4	212	71	2	C→U	CCU→CUU	P→L
nad4	328	110	1	C→U	CUU→UUU	L→F
nad4	362	121	2	C→U	CCA→CUA	P→L
nad4	436	146	1	C→U	CUU→UUU	L→F
nad4	448	150	1	C→U	CUU→UUU	L→F
nad4	487	163	1	C→U	CUU→UUU	L→F
nad4	497	166	2	C→U	ACA→AUA	T→I
nad4	613	205	1	C→U	CAU→UAU	H→Y
nad4	716	239	2	C→U	UCA→UUA	S→L
nad4	872	291	2	C→U	ACU→AUU	T→I
nad4	923	308	2	C→U	CCG→CUG	P→L
nad4	1067	356	2	C→U	ACU→AUU	T→I
nad4	1160	387	2	C→U	ACA→AUA	T→I
nad4	1229	410	2	C→U	UCU→UUU	S→F
nad4	1268	423	2	C→U	CCA→CUA	P→L
nad4	1346	449	2	C→U	CCG→CUG	P→L
nad4L	41	14	2	C→U	UCA→UUA	S→L
nad4L	89	30	2	C→U	UCA→UUA	S→L
nad4L	104	35	2	C→U	UCA→UUA	S→L
nad4L	125	42	2	C→U	UCG→UUG	S→L
nad4L	152	51	2	C→U	UCG→UUG	S→L
nad4L	191	64	2	C→U	CCA→CUA	P→L
nad5	116	39	2	C→U	UCG→UUG	S→L
nad5	212	71	2	C→U	GCU→GUU	A→V
nad5	239	80	2	C→U	CCG→CUG	P→L
nad5	355	119	1	C→U	CUU→UUU	L→F
nad5	395	132	2	C→U	UCU→UUU	S→F
nad5	502	168	1	C→U	CUU→UUU	L→F
nad5	611	204	2	C→U	GCC→GUC	A→V
nad5	614	205	2	C→U	CCU→CUU	P→L
nad5	649	217	1	C→U	CUU→UUU	L→F
nad5	689	230	2	C→U	UCG→UUG	S→L
nad5	695	232	2	C→U	ACU→AUU	T→I
nad5	701	234	2	C→U	UCA→UUA	S→L
nad5	836	279	2	C→U	ACU→AUU	T→I
nad5	875	292	2	C→U	ACU→AUU	T→I
nad5	1366	456	1	C→U	CAU→UAU	H→Y
nad5	1375	459	1	C→U	CCC→UCC	P→S
nad5	1523	508	2	C→U	UCC→UUC	S→F
nad5	1535	512	2	C→U	GCU→GUU	A→V
nad5	1586	529	2	C→U	ACU→AUU	T→I
nad5	1619	540	2	C→U	CCC→CUC	P→L
nad6	70	24	1	C→U	CAU→UAU	H→Y
nad6	86	29	2	C→U	CCC→CUC	P→L
nad6	92	31	2	C→U	CCA→CUA	P→L
nad6	143	48	2	C→U	UCC→UUC	S→F
nad6	158	53	2	C→U	CCA→CUA	P→L
nad7	77	26	2	C→U	UCA→UUA	S→L
nad7	244	82	1	C→U	CAU→UAU	H→Y
nad7	251	84	2	C→U	UCA→UUA	S→L
nad7	316	106	1	C→U	CGU→UGU	R→C
nad7	335	112	2	C→U	UCA→UUA	S→L
nad7	344	115	2	C→U	UCA→UUA	S→L
nad7	445	149	1	C→U	CCG→UCG	P→S
nad7	578	193	2	C→U	UCA→UUA	S→L
nad7	769	257	1	C→U	CGC→UGC	R→C
nad7	926	309	2	C→U	UCA→UUA	S→L
nad7	944	315	2	C→U	CCU→CUU	P→L
nad7	973	325	1	C→U	CCU→UCU	P→S
nad7	1057	353	1	C→U	CGU→UGU	R→C
nad7	1079	360	2	C→U	UCU→UUU	S→F
nad7	1088	363	2	C→U	UCA→UUA	S→L
nad7	1103	368	2	C→U	UCU→UUU	S→F
nad7	1124	375	2	C→U	CCA→CUA	P→L
nad9	92	31	2	C→U	UCU→UUU	S→F
nad9	113	38	2	C→U	CCA→CUA	P→L
nad9	298	100	1	C→U	CCA→UCA	P→S
nad9	328	110	1	C→U	CGG→UGG	R→W
nad9	368	123	2	C→U	UCC→UUC	S→F
rpl5	7	3	1	C→U	CCC→UCC	P→S
rpl5	35	12	2	C→U	UCA→UUA	S→L
rpl5	47	16	2	C→U	CCG→CUG	P→L
rpl5	59	20	2	C→U	CCG→CUG	P→L
rpl5	167	56	2	C→U	CCG→CUG	P→L
rpl5	329	110	2	C→U	UCG→UUG	S→L
rpl5	515	172	2	C→U	CCG→CUG	P→L
rps3	659	220	2	C→U	CCA→CUA	P→L
rps4	38	13	2	C→U	UCA→UUA	S→L
rps4	49	17	1	C→U	CGG→UGG	R→W
rps4	133	45	1	C→U	CCG→UCG	P→S
rps4	193	65	1	C→U	CAU→UAU	H→Y
rps4	266	89	2	C→U	CCA→CUA	P→L
rps4	335	112	2	C→U	CCG→CUG	P→L
rps4	482	161	2	C→U	UCA→UUA	S→L
rps4	529	177	1	C→U	CGG→UGG	R→W
rps4	604	202	1	C→U	CUU→UUU	L→F
rps4	736	246	1	C→U	CUC→UUC	L→F
rps4	905	302	2	C→U	UCG→UUG	S→L
rps4	916	306	1	C→U	CAU→UAU	H→Y
rps4	941	314	2	C→U	UCU→UUU	S→F
rps7	116	39	2	C→U	CCA→CUA	P→L
rps7	277	93	1	C→U	CUU→UUU	L→F
rps7	332	111	2	C→U	UCA→UUA	S→L
rps12	71	24	2	C→U	UCG→UUG	S→L
rps12	100	34	1	C→U	CGC→UGC	R→C
rps12	104	35	2	C→U	CCG→CUG	P→L
rps12	196	66	1	C→U	CAC→UAC	H→Y
rps12	269	90	2	C→U	UCG→UUG	S→L
rps12	284	95	2	C→U	UCC→UUC	S→F
rps13	319	107	1	C→U	CAU→UAU	H→Y

## Sheet: TableS10
Table S10. Relative synonymous codon usage of various amino acids in the Haloxylon ammodendron mitochondrial genome
Amino acid	RSCU values
Ala	GCU	GCC	GCA	GCG
	1.64	0.93	0.91	0.51
Arg	AGA	CGA	CGU	CGG	CGC	AGG
	1.49	1.39	1.18	0.68	0.63	0.62
Asn	AAU	AAC
	1.37	0.63
Asp	GAU	GAC
	1.33	0.67
Cys	UGU	UGC
	1.25	0.75
End	UAA	UGA	UAG
	1.55	0.93	0.52
Gln	CAA	CAG
	1.58	0.42
Glu	GAA	GAG
	1.41	0.59
Gly	GGA	GGU	GGG	GGC
	1.43	1.33	0.71	0.53
His	CAU	CAC
	1.53	0.47
Ile	AUU	AUC	AUA
	1.37	0.83	0.8
Leu	UUA	CUU	UUG	CUA	CUC	CUG
	1.61	1.28	1.17	0.87	0.6	0.47
Lys	AAA	AAG
	1.23	0.77
Met	AUG
	1
Phe	UUU	UUC
	1.18	0.82
Pro	CCU	CCA	CCC	CCG
	1.47	1.07	0.88	0.59
Ser	UCU	AGU	UCA	UCC	UCG	AGC
	1.46	1.15	1.12	0.83	0.79	0.65
Thr	ACU	ACA	ACC	ACG
	1.49	1.02	0.96	0.52
Trp	UGG
	1
Tyr	UAU	UAC
	1.5	0.5
Val	GUU	GUA	GUG	GUC
	1.25	1.24	0.8	0.71

[truncated: 2 more sheets: TableS11, TableS12]
